# Supplementary material for: Favipiravir antiviral efficacy against SARS-CoV-2 in a hamster model
Source: Nat Commun. 2021 Mar 19;12:1735. doi: 10.1038/s41467-021-21992-w (PMC7979801; doi:10.1038/s41467-021-21992-w)
Supplement: Supplementary file 4 — Supplementary Data 1 [file 41467_2021_21992_MOESM4_ESM.xlsx]

## Sheet: Supplementary Data 1
Supplementary Data 1 : Implementation of hamster model. Gross weights and viral RNA yields in organs.
Inoculum (TCID50)	Animal ID	Weights (g)								Day of sacrifice	Viral RNA yields (log10 scale)			Viral RNA yields (Ct values)
											Lung	Plasma	Large bowel	Small bowel	Heart	Brain	Kidney	Liver	Spleen
		Day of infection	Day +1	Day +2	Day +3	Day +4	Day +5	Day +6	Day +7
												¤ : viral RNA yields considered at 30000cp/ml (detection threshold)
104	253	55.2	56	56.4	-	-	-	-	-	2	4.66651	7.35718	0.674926	-	-	-	-	-	-		Two way ANOVA (Infected vs. Mock group)
	254	45.5	47.4	47.6	-	-	-	-	-	2	4.29057	7.22231	0.711214	-	-	-	-	-	-		Post-hoc Dunnett's multiple comparisons test
	230b	61.3	61.2	61.8	65.2	-	-	-	-	3	4.46245	4,477 ¤	0.518673	-	-	-	-	-	-		Day post infection		Infected hamsters
	229b	52.8	56.1	57.3	59.1	-	-	-	-	3	4.92264	4,477 ¤	0.542555	-	-	-	-	-	-				Group				Adjusted P value
	256	51.4	54.4	55.2	54.9	55.7	-	-	-	4	4.00963	4,477 ¤	-0.219521	-	-	-	-	-	-		0		106 TCID50				>0.9999
	255	54.4	57	56.3	57.6	56.6	-	-	-	4	4.20739	5.7356	-0.0675131	-	-	-	-	-	-				105 TCID50				>0.9999
	201	60.5	62.1	61.8	60.8	58	56.1	52.4	53.2	7	0.739196	4,477 ¤	-	-	-	-	-	-	-				104 TCID50				>0.9999
	202	56.8	57.8	58.5	59.9	60.9	58.8	62.3	66	7	1.01268	4,477 ¤	-	-	-	-	-	-	-		1		106 TCID50				0.9991
105	14	51.3	53.6	54.5	-	-	-	-	-	2	5.20674	4,477 ¤	1.20913	-	-	-	-	-	-				105 TCID50				0.9669
	13	55.3	56.4	58.3	-	-	-	-	-	2	5.2912	5.79878	2.52092	-	-	-	-	-	-				104 TCID50				0.8793
	16	57	60.3	59.1	61.2	-	-	-	-	3	5.04632	5.42233	-0.664281	-	-	-	-	-	-		2		106 TCID50				0.6356
	15	54.4	57.9	57.6	58.9	-	-	-	-	3	5.07469	5.67011	2.29539	-	-	-	-	-	-				105 TCID50				0.9198
	17	54.3	56.9	57.1	59.9	56.9	-	-	-	4	4.17391	6.18445	0.0890654	-	-	-	-	-	-				104 TCID50				0.5081
	18	59.4	62.7	61.2	63.5	63.9	-	-	-	4	4.77244	5.54591	0.476192	-	-	-	-	-	-		3		106 TCID50				0.4673
	9	49.7	52.3	53.1	52.5	54.3	54	51.8	56.9	7	1.01379	4,477 ¤	-0.350019	-	-	-	-	-	-				105 TCID50				0.4313
	10	64	68	66	68.7	69.7	63	60.7	66.3	7	1.55358	4,477 ¤	-0.194014	-	-	-	-	-	-				104 TCID50				0.0708
106	589	57	58.3	57.7	-	-	-	-	-	2	5.70922	6.60807	1.58455	no Ct	no Ct	no Ct	no Ct	no Ct	no Ct		4		106 TCID50				0.0006
	590	52.7	55.2	54	-	-	-	-	-	2	5.65299	5.49518	3.09221	34.616	no Ct	no Ct	no Ct	37.398	no Ct				105 TCID50				0.1219
	591	53	54.8	56	57.4	-	-	-	-	3	5.01265	6.92195	0.0678509	no Ct	no Ct	no Ct	no Ct	no Ct	no Ct				104 TCID50				0.0004
	592	55.2	57.8	59	60.1	-	-	-	-	3	5.27053	6.60947	0.310318	36.9487	no Ct	no Ct	no Ct	no Ct	no Ct		5		106 TCID50				<0.0001
	593	57.3	59.5	56.4	52.2	50.6	-	-	-	4	4.41242	6.04747	-1.73073	31.7545	no Ct	no Ct	no Ct	no Ct	no Ct				105 TCID50				<0.0001
	594	54.2	56.1	55.5	56.3	56	-	-	-	4	4.52299	6.51041	0.567256	32.8445	no Ct	no Ct	no Ct	no Ct	no Ct				104 TCID50				<0.0001
	21	54.3	55.9	55.2	57	56.8	54.6	56	62.1	7	0.947781	4,477 ¤	-0.335628	no Ct	no Ct	no Ct	no Ct	no Ct	no Ct		6		106 TCID50				<0.0001
	22	47.5	49.9	49.8	51.5	47.2	44.5	45.7	52.3	7	1.14107	4,477 ¤	-0.517222	no Ct	no Ct	no Ct	no Ct	no Ct	no Ct				105 TCID50				<0.0001
Mock	101	59.4	62.5	63.7	66.2	69.7	72.2	76.5	78.2	7	-	-	-	-	-	-	-	-	-				104 TCID50				<0.0001
	102	60.1	63.5	65.5	68.6	71.8	74.3	77.7	78.6	7	-	-	-	-	-	-	-	-	-		7		106 TCID50				0.0001
	103	57.3	59.3	60	63.1	65	68.7	70.1	71.3	7	-	-	-	-	-	-	-	-	-				105 TCID50				<0.0001
	104	61.6	64.4	66.1	67.5	69.6	72.2	74.9	76.7	7	-	-	-	-	-	-	-	-	-				104 TCID50				<0.0001
	105	55.5	57.5	60	62.5	66.3	68.7	70.8	72.9	7	-	-	-	-	-	-	-	-	-
	106	54.8	56.9	57.4	59.9	63.4	65.9	68.2	69.1	7	-	-	-	-	-	-	-	-	-		ANOVA table				SS	DF	MS	F (DFn, DFd)			P value
																					Interaction				2427	21	115.6	F (21, 56) = 9,676			P<0,0001
																					Time				886.9	7	126.7	F (7, 56) = 10,61			P<0,0001
																					Column Factor				3159	3	1053	F (3, 8) = 13,9			P=0,0015
																					Subjects (matching)				606	8	75.75	F (8, 56) = 6,342			P<0,0001
																					Residual				668.9	56	11.94
