# Supplementary material for: Favipiravir antiviral efficacy against SARS-CoV-2 in a hamster model
Source: Nat Commun. 2021 Mar 19;12:1735. doi: 10.1038/s41467-021-21992-w (PMC7979801; doi:10.1038/s41467-021-21992-w)
Supplement: Supplementary file 5 — Supplementary Data 2 [file 41467_2021_21992_MOESM5_ESM.xlsx]

## Sheet: Supplementary table 2 
Supplementary Table 2 : Individual data from in vivo experiments. Gross body weights, lung infectious titers, lung viral RNA yields, lung infectivities and plasmatic viral RNA yields.
Inoculum (TCID50)	Treatment method	Favipiravir dose	Animal ID	Weights (g)									Day of sacrifice	Lung			Plasmatic viral RNA yields
														Infectious titers	Viral RNA yields	Viral particle infectivities
				Day -1	Day of infection	Day +1	Day +2	Day +3	Day +4	Day +5	Day +6	Day +7
														§ : Lung infectious titers considered at 60 TCID50/mL (detection threshold)	¥ : Lung viral RNA yields considered at 1000 cp/ml (detection thresold)	¶ : Incalculable infectivity (undetectable viral RNA yields)	¤ : Detection threshold at 30000 cp/ml
104	Preemptive	0mg/day	159	-	50.8	52.6	52.1	51.2	-	-	-	-	3	5.03414	5.05051	0.963002	8.35841
104	Preemptive	0mg/day	160	-	52.3	54.2	54.9	55.9	-	-	-	-	3	4.25498	5.0185	0.172379	6.58677
104	Preemptive	0mg/day	161	-	54.8	55.9	56.6	58.8	-	-	-	-	3	4.22611	4.74977	0.299462	6.91991
104	Preemptive	0mg/day	162	-	53.1	55.1	58.3	60.9	-	-	-	-	3	3.30783	4.29796	0.102298	6.41692
104	Preemptive	0mg/day	163	-	46.2	46.1	46.4	48.2	-	-	-	-	3	4.79783	5.44881	0.22337	8.45546
104	Preemptive	0mg/day	164	-	49.8	52.3	53	53.4	-	-	-	-	3	4.69252	4.97057	0.52717	7.20231
104	Preemptive	18.75mg/day	158	-	58.3	60.2	60.5	61.7	-	-	-	-	3	4.53846	5.15313	0.242845	5.75178
104	Preemptive	18.75mg/day	153b	-	47.2	49	49.4	48.6	-	-	-	-	3	3.58765	4.08239	0.320083	4,477 ¤
104	Preemptive	18.75mg/day	154b	-	47.6	49.1	49.5	50.2	-	-	-	-	3	4.13992	5.04208	0.125266	5.47622
104	Preemptive	18.75mg/day	155a	-	57.1	59.1	60.2	61.7	-	-	-	-	3	3.98863	4.97913	0.102212	8.26243
104	Preemptive	18.75mg/day	156a	-	50.1	52.8	53.2	54.6	-	-	-	-	3	4.70213	5.22051	0.30312	6.89717
104	Preemptive	18.75mg/day	157b	-	59.7	62.6	63	63.5	-	-	-	-	3	4.57019	4.87054	0.500791	5.5781
104	Preemptive	37.5mg/day	147b	-	47.7	49.4	50.2	52.4	-	-	-	-	3	3.61697	4.68476	0.0855478	7.0096
104	Preemptive	37.5mg/day	148b	-	57.5	59.2	60.4	61.9	-	-	-	-	3	3.42488	4.70797	0.0521083	5.78366
104	Preemptive	37.5mg/day	149b	-	57.4	60.6	59.7	61	-	-	-	-	3	3.68874	5.07101	0.0414703	6.67187
104	Preemptive	37.5mg/day	150b	-	48	49.7	50	51.2	-	-	-	-	3	3.08522	4.29322	0.0619443	5.26561
104	Preemptive	37.5mg/day	151b	-	52.7	53.8	54.9	56.4	-	-	-	-	3	3.35681	4.65012	0.0508967	7.62571
104	Preemptive	37.5mg/day	152b	-	51.1	53.3	53.7	53.8	-	-	-	-	3	4.53104	4.68544	0.700817	7.28175
104	Preemptive	75mg/day	141b	-	51.8	49.5	49.7	48.8	-	-	-	-	3	0,270 §	1,491 ¥	¶	4,477 ¤
104	Preemptive	75mg/day	142b	-	57.4	59.2	57.6	58	-	-	-	-	3	1.52094	3.6065	0.00821186	5.82528
104	Preemptive	75mg/day	143b	-	46.5	47.9	46.8	45.9	-	-	-	-	3	0,379 §	3.15913	0.00165942	4,477 ¤
104	Preemptive	75mg/day	144b	-	48.4	50.1	49	46.3	-	-	-	-	3	0,003 §	1,224 ¥	¶	4,477 ¤
104	Preemptive	75mg/day	145b	-	52.4	54	52	51.4	-	-	-	-	3	1.33127	2.28108	0.112249	4,477 ¤
104	Preemptive	75mg/day	146b	-	54.5	55.7	54	51.3	-	-	-	-	3	0,493 §	2.87689	0.00412856	4,477 ¤
105	Preemptive	0mg/day	151a	-	60.3	62.2	61	62.1	-	-	-	-	3	4.07705	5.45933	0.0414688	5.68739
105	Preemptive	0mg/day	152a	-	60	61.8	61.7	61.7	-	-	-	-	3	3.36382	4.3404	0.105541	7.25954
105	Preemptive	0mg/day	153a	-	57.3	59.9	59.8	60.2	-	-	-	-	3	3.60675	4.2362	0.234721	6.61977
105	Preemptive	0mg/day	154a	-	61.6	64.4	63.6	64.8	-	-	-	-	3	4.63208	5.03074	0.39934	7.26344
105	Preemptive	0mg/day	156b	-	54	54.7	53.3	55	-	-	-	-	3	4.36534	5.16392	0.15901	7.03097
105	Preemptive	0mg/day	157a	-	52.8	54.8	55	57.5	-	-	-	-	3	3.87006	5.00679	0.0729912	7.01365
105	Preemptive	18.75mg/day	145a	-	63.5	65.3	65.7	66.5	-	-	-	-	3	3.64538	5.03628	0.0406535	7.05635
105	Preemptive	18.75mg/day	146a	-	50.5	52.2	52.2	53.4	-	-	-	-	3	3.43071	4.873	0.0361169	7.06267
105	Preemptive	18.75mg/day	147a	-	54.2	55.5	54.5	54.7	-	-	-	-	3	4.02573	5.02381	0.100442	7.16775
105	Preemptive	18.75mg/day	148a	-	59.8	61.6	62.3	63.5	-	-	-	-	3	4.13062	4.92711	0.159773	5.9623
105	Preemptive	18.75mg/day	149a	-	55.1	55.4	53.6	53.6	-	-	-	-	3	3.62092	4.67885	0.0875127	7.44037
105	Preemptive	18.75mg/day	150a	-	52.4	53.3	54.3	54	-	-	-	-	3	3.12116	4.80124	0.0208889	8.40049
105	Preemptive	37.5mg/day	139a	-	53.1	53.7	55.4	56.2	-	-	-	-	3	2.92909	4.68564	0.0175165	6.58624
105	Preemptive	37.5mg/day	140a	-	56.4	57.9	58.3	60.2	-	-	-	-	3	4.13705	5.46711	0.0467675	6.45657
105	Preemptive	37.5mg/day	141a	-	52.8	52.4	52.1	52.5	-	-	-	-	3	2.99209	4.96004	0.0107658	5.96711
105	Preemptive	37.5mg/day	142a	-	59.3	60.7	59.7	59.2	-	-	-	-	3	2.88672	4.76464	0.0132459	6.34554
105	Preemptive	37.5mg/day	143a	-	51.3	52.6	52.4	53.6	-	-	-	-	3	2.94948	5.05323	0.00787499	7.72227
105	Preemptive	37.5mg/day	144a	-	57.3	58.5	57.2	58.8	-	-	-	-	3	2.73843	4.41565	0.0210271	6.39965
105	Preemptive	75mg/day	133b	-	61.9	63.3	62	57.1	-	-	-	-	3	2.34209	4.35601	0.00968462	5.70121
105	Preemptive	75mg/day	134b	-	59.4	60.9	59.6	58.8	-	-	-	-	3	0.329963	2.84609	0.00304703	4,477 ¤
105	Preemptive	75mg/day	135b	-	54.8	55.3	54.1	53	-	-	-	-	3	1.71485	3.57303	0.0138617	6.81058
105	Preemptive	75mg/day	136b	-	58.4	59.7	58.3	57.1	-	-	-	-	3	1.97472	4.29344	0.0048005	6.0407
105	Preemptive	75mg/day	137a	-	49.7	51.2	49.8	44.6	-	-	-	-	3	0,503 §	2.16044	0.0219908	4,477 ¤
105	Preemptive	75mg/day	138a	-	55.6	54.2	52.9	52.6	-	-	-	-	3	0.762654	4.26674	0.000313267	7.28254
106	Preemptive	0mg/day	93	-	63.5	65.5	64.3	65.9	-	-	-	-	3	4.26959	4.62053	0.44571	6.62433
106	Preemptive	0mg/day	94	-	50.2	53.4	50.5	51.5	-	-	-	-	3	4.53365	5.27044	0.18332	7.03618
106	Preemptive	0mg/day	95	-	49.7	53.2	51	51.4	-	-	-	-	3	4.24726	4.94225	0.201841	7.57091
106	Preemptive	0mg/day	96	-	55.1	58.2	57	57.2	-	-	-	-	3	4.86847	5.12022	0.560074	7.91594
106	Preemptive	0mg/day	131a	-	55.9	57.1	54.2	52.6	-	-	-	-	3	2.67237	4.40056	0.0186984	6.91116
106	Preemptive	0mg/day	132a	-	55.3	56.7	57.3	58.5	-	-	-	-	3	4.05991	4.84983	0.162212	6.14707
106	Preemptive	18.75mg/day	121a	-	65.8	67.2	65.7	66.5	-	-	-	-	3	3.39985	4.85462	0.0350937	6.87649
106	Preemptive	18.75mg/day	122a	-	61.8	64.7	64.3	65.5	-	-	-	-	3	4.17864	5.10263	0.119128	7.41042
106	Preemptive	18.75mg/day	123a	-	49.4	50.4	49.1	50	-	-	-	-	3	3.91148	5.19934	0.0515391	6.87021
106	Preemptive	18.75mg/day	124a	-	42.9	43.1	43.2	45.2	-	-	-	-	3	3.38412	4.9572	0.0267248	4,477 ¤
106	Preemptive	18.75mg/day	129a	-	64.5	66.4	64.8	68.2	-	-	-	-	3	3.15587	4.25839	0.078973	6.70514
106	Preemptive	18.75mg/day	130a	-	50.1	51.9	50.1	51.3	-	-	-	-	3	3.29265	4.89136	0.0251934	6.86228
106	Preemptive	37.5mg/day	113a	-	57	58.4	55.1	54.2	-	-	-	-	3	2.74832	4.4002	0.0222901	5.56504
106	Preemptive	37.5mg/day	114a	-	58.4	60	57.6	57.8	-	-	-	-	3	4.07628	4.55416	0.332751	5.36672
106	Preemptive	37.5mg/day	115a	-	48.8	49.7	48	48.3	-	-	-	-	3	2.50176	3.50797	0.0985803	5.99677
106	Preemptive	37.5mg/day	116a	-	57.3	59.4	57.9	58.2	-	-	-	-	3	3.96456	4.77326	0.155344	5.27421
106	Preemptive	37.5mg/day	127b	-	56.7	57.2	56.6	57	-	-	-	-	3	2.3332	4.40373	0.00850112	7.10148
106	Preemptive	37.5mg/day	128b	-	52.9	54.2	54.8	55.7	-	-	-	-	3	3.32627	4.95503	0.0235098	7.50814
106	Preemptive	75mg/day	97	-	49.5	50.6	48.3	47	-	-	-	-	3	1.99377	4.0468	0.0088506	4,477 ¤
106	Preemptive	75mg/day	98	-	49.5	51	48.8	44.9	-	-	-	-	3	2.16841	4.36254	0.00639537	4,477 ¤
106	Preemptive	75mg/day	99	-	66	68	65	63	-	-	-	-	3	1.72323	3.87971	0.00697461	4,477 ¤
106	Preemptive	75mg/day	100	-	52.3	55	51.1	48.2	-	-	-	-	3	1.45462	3.52355	0.00853234	4,477 ¤
106	Preemptive	75mg/day	125b	-	60.2	61.3	58.2	54.9	-	-	-	-	3	2.05457	4.62219	0.00270629	7.06217
106	Preemptive	75mg/day	126b	-	56	56.7	54.6	53.3	-	-	-	-	3	2.36298	4.59313	0.00588641	4,477 ¤
Mock	Preemptive	18.75mg/day	133a	-	48.1	49.3	51.1	53.6	57.2	58.6	60.8	63.1	7	-	-	-	-
Mock	Preemptive	18.75mg/day	134a	-	52.9	54.4	57	60.1	60.1	64.6	67.2	69.2	7	-	-	-	-
Mock	Preemptive	18.75mg/day	135a	-	56	58.8	60.9	63.6	66.7	69.7	71.2	74.6	7	-	-	-	-
Mock	Preemptive	18.75mg/day	136a	-	54.5	56.4	58.2	60	61.5	64.3	67.5	70.1	7	-	-	-	-
Mock	Preemptive	37.5mg/day	129b	-	52.9	55.4	55.9	59.6	59.6	62.5	66	68.1	7	-	-	-	-
Mock	Preemptive	37.5mg/day	130b	-	51	52.3	55	57.4	57.9	59.6	63.5	65.4	7	-	-	-	-
Mock	Preemptive	37.5mg/day	131b	-	56.5	57.1	58.1	60.7	62.6	65.9	69.1	71.4	7	-	-	-	-
Mock	Preemptive	37.5mg/day	132b	-	51	52	52.1	55.6	56.7	56.7	58.2	61.1	7	-	-	-	-
Mock	Preemptive	75mg/day	137b	-	54.7	54.7	52.7	50.1	46.9	51.5	54.3	57.9	7	-	-	-	-
Mock	Preemptive	75mg/day	138b	-	47.3	48.1	48	45.8	46.3	48.5	52	53.4	7	-	-	-	-
Mock	Preemptive	75mg/day	139b	-	55.8	56.8	54.5	53.1	53.9	55.9	58.8	61.6	7	-	-	-	-
Mock	Preemptive	75mg/day	140b	-	52.7	52.5	50.5	49.2	46.9	51	53.1	55.8	7	-	-	-	-
104	Preemptive	0mg/day	201	-	60.5	62.1	61.8	60.8	58	56.1	52.4	53.2	7	-	0.739196	-	4,477 ¤
104	Preemptive	0mg/day	202	-	56.8	57.8	58.5	59.9	60.9	58.8	62.3	66	7	-	1.01268	-	4,477 ¤
104	Preemptive	0mg/day	203	-	56	60	61.5	62	60.5	55.5	57.1	56.6	7	-	-	-	-
104	Preemptive	0mg/day	204	-	50.5	53	53.8	53.8	54.3	50.7	52.5	61.1	7	-	-	-	-
104	Preemptive	0mg/day	205	-	59.1	61	59.7	61.7	60.5	55.2	59.3	64.7	7	-	-	-	-
104	Preemptive	0mg/day	206	-	59.8	62	62	64.4	59.6	58	58.9	63.1	7	-	-	-	-
104	Preemptive	0mg/day	207	-	59.8	63	63.3	63.4	64.8	60.9	57.3	65.2	7	-	-	-	-
104	Preemptive	0mg/day	208	-	55.6	58.6	59.3	57.3	55.8	53.5	52.3	58.9	7	-	-	-	-
104	Preemptive	0mg/day	209	-	62.1	65.3	64.6	66.2	64.9	58.7	58	62.9	7	-	-	-	-
104	Preemptive	0mg/day	210	-	58	60.7	61.1	61.5	60.4	55.1	54.4	61.7	7	-	-	-	-
104	Preemptive	37.5mg/day	211	-	55.4	57.9	57.9	56.8	57.2	55	59.4	61.7	7	-	-	-	-
104	Preemptive	37.5mg/day	212	-	52.2	54	55	56.3	57.7	57.8	58.1	60.3	7	-	-	-	-
104	Preemptive	37.5mg/day	213	-	58.1	60.4	61.3	61.7	63.4	62.9	65.8	67.8	7	-	-	-	-
104	Preemptive	37.5mg/day	214	-	54.3	55.7	56.6	58.3	60.5	60.5	62.1	66.2	7	-	-	-	-
104	Preemptive	37.5mg/day	215	-	58.8	60.9	61.4	62.5	64.9	67.9	72.4	74	7	-	-	-	-
104	Preemptive	37.5mg/day	216	-	55.8	60.1	58.1	58.6	60	62.6	64.2	66.5	7	-	-	-	-
104	Preemptive	37.5mg/day	217	-	57.6	59.8	60.4	61.1	62.8	65.5	67.7	71.8	7	-	-	-	-
104	Preemptive	37.5mg/day	218	-	55	56.4	56.8	56.5	57.9	59.3	60.9	63.9	7	-	-	-	-
104	Preemptive	37.5mg/day	219	-	54.4	56.6	56.5	57.5	57.7	60.8	62.2	64	7	-	-	-	-
104	Preemptive	37.5mg/day	220	-	53.8	55.9	54.9	54.7	55.5	55.7	58.6	62.6	7	-	-	-	-
105	Preemptive	0mg/day	107	-	52.3	51.9	52.4	53.9	53.7	52.9	56.8	59.9	7	-	-	-	-
105	Preemptive	0mg/day	108	-	52.7	53.7	51.2	52.3	50.9	49.3	53.2	56.6	7	-	-	-	-
105	Preemptive	0mg/day	109	-	56.3	57.4	57.6	59	55.6	52.4	52.4	57.4	7	-	-	-	-
105	Preemptive	0mg/day	110	-	58.9	59	59.5	60.1	54.2	53	53.1	57.9	7	-	-	-	-
105	Preemptive	0mg/day	111	-	58.4	59.6	58.8	60.6	59.3	57.2	58.1	63.2	7	-	-	-	-
105	Preemptive	0mg/day	112	-	57.8	56.3	56.5	56.3	53.2	49.8	50.5	54.9	7	-	-	-	-
105	Preemptive	0mg/day	221	-	61.5	64.7	65.3	66.3	64.9	58.6	57.7	62.8	7	-	-	-	-
105	Preemptive	0mg/day	222	-	59.5	61.8	61.6	62.3	58.2	53.3	54.9	60.1	7	-	-	-	-
105	Preemptive	0mg/day	223	-	56.7	58.8	60.4	61.7	59.7	54.2	53.7	59.7	7	-	-	-	-
105	Preemptive	0mg/day	224	-	55.3	57.8	59.3	61.1	60.6	55.1	55.2	60.6	7	-	-	-	-
105	Preemptive	37.5mg/day	119	-	54.9	56.7	56.3	57.5	58.3	58.6	62.9	65.5	7	-	-	-	-
105	Preemptive	37.5mg/day	120	-	51.3	52.5	48.8	47.5	49.3	52.5	55.3	58.5	7	-	-	-	-
105	Preemptive	37.5mg/day	121b	-	53.4	55.2	55.3	54.5	54.4	55.7	58.1	62.5	7	-	-	-	-
105	Preemptive	37.5mg/day	122b	-	61.5	63.7	61.6	63.3	62.4	61.5	61.4	66.5	7	-	-	-	-
105	Preemptive	37.5mg/day	123b	-	58.5	58.6	57.5	57.1	57.7	57	56.2	60.9	7	-	-	-	-
105	Preemptive	37.5mg/day	124b	-	55.2	56.9	56.5	57	57.8	55.8	51.5	55.1	7	-	-	-	-
105	Preemptive	37.5mg/day	225	-	58.4	60.6	57.8	59.4	58.7	58.6	56.1	60.7	7	-	-	-	-
105	Preemptive	37.5mg/day	226	-	57	58.8	57.2	59.1	59.8	57.4	54.6	60.6	7	-	-	-	-
105	Preemptive	37.5mg/day	227	-	57.2	58.6	58	59.4	61	60.9	62.8	66.6	7	-	-	-	-
105	Preemptive	37.5mg/day	228	-	50.4	51.4	51.3	51.8	52.8	52.3	53.4	54.7	7	-	-	-	-
104	Preventive	0mg/day	229	60	61.3	61.2	61.8	65.2	-	-	-	-	3	4.37474	5.43345	0.0873561	4,477 ¤
104	Preventive	0mg/day	230	51.8	52.8	56.1	57.3	59.1	-	-	-	-	3	3.52892	5.00702	0.0332584	4,477 ¤
104	Preventive	0mg/day	231	59.9	61.8	63.9	63.9	65.5	-	-	-	-	3	4.15259	5.03394	0.131419	4.84319
104	Preventive	0mg/day	232	50.3	52.4	54.4	52.6	54.6	-	-	-	-	3	4.08627	5.32886	0.0572024	6.42052
104	Preventive	0mg/day	233	56.5	59.3	60	59.1	61.3	-	-	-	-	3	3.84281	4.83096	0.102767	7.17373
104	Preventive	0mg/day	234	63.3	65.2	68.8	66.7	68.2	-	-	-	-	3	3.68587	4.4952	0.155122	5.54231
104	Preventive	18.75mg/day	247	48.2	50.4	52.6	53.2	53.8	-	-	-	-	3	3.60688	4.7567	0.0708242	8.07561
104	Preventive	18.75mg/day	248	57.2	58.8	61.2	61	60.4	-	-	-	-	3	3.4945	5.16845	0.0211862	5.49857
104	Preventive	18.75mg/day	249	54	55.6	57.4	58.3	59.2	-	-	-	-	3	3.70946	5.03946	0.0467733	6.47441
104	Preventive	18.75mg/day	250	53.6	54.9	57.4	56.8	58	-	-	-	-	3	4.19073	5.08525	0.127492	6.00555
104	Preventive	18.75mg/day	251	51.1	52.7	54.3	53.7	53.8	-	-	-	-	3	3.76119	5.20289	0.0361662	6.06237
104	Preventive	18.75mg/day	252	61.3	62.3	64.1	62.7	62.3	-	-	-	-	3	4.02314	5.27814	0.0555905	6.73702
104	Preventive	37.5mg/day	241	56	59.4	60.4	60.2	60.3	-	-	-	-	3	2.93606	4.1746	0.0577377	4.93828
104	Preventive	37.5mg/day	242	56.5	58.4	60.7	61.3	61.5	-	-	-	-	3	2.77634	5.30845	0.0029369	5.26964
104	Preventive	37.5mg/day	243	52.3	53.7	55.2	55.4	56.4	-	-	-	-	3	2.75677	3.74432	0.102908	4,477 ¤
104	Preventive	37.5mg/day	244	49.5	50.9	51.6	52.7	53.4	-	-	-	-	3	2.81112	4.45724	0.0225882	5.14641
104	Preventive	37.5mg/day	245	57.5	58.7	59.4	60	59.2	-	-	-	-	3	1.69691	3.1415	0.0359265	4,477 ¤
104	Preventive	37.5mg/day	246	56	56.5	58.9	58.4	58	-	-	-	-	3	3.08004	4.05577	0.105749	4,477 ¤
104	Preventive	75mg/day	235	55	56.5	53.8	48.4	46.5	-	-	-	-	3	0,372 §	1,594 ¥	¶	4,477 ¤
104	Preventive	75mg/day	236	58	59.2	56.8	56.1	56.6	-	-	-	-	3	0,544 §	1,766 ¥	¶	4,477 ¤
104	Preventive	75mg/day	237	50.5	51.7	48.2	45	42.9	-	-	-	-	3	0,348 §	1,570 ¥	¶	4,477 ¤
104	Preventive	75mg/day	238	55.9	54.9	50.9	47.7	46.4	-	-	-	-	3	0,166 §	1,388 ¥	¶	4,477 ¤
104	Preventive	75mg/day	239	62.6	62.3	60.5	59.8	60.6	-	-	-	-	3	0,106 §	1,328 ¥	¶	4,477 ¤
104	Preventive	75mg/day	240	56.9	56.3	52.5	48.6	47.6	-	-	-	-	3	0,334 §	2.64204	0.00491803	4,477 ¤
Mock	Preemptive	0mg/day	101	-	59.4	62.5	63.7	66.2	69.7	72.2	76.5	78.2	7	-	-	-	-
Mock	Preemptive	0mg/day	102	-	60.1	63.5	65.5	68.6	71.8	74.3	77.7	78.6	7	-	-	-	-
Mock	Preemptive	0mg/day	103	-	57.3	59.3	60	63.1	65	68.7	70.1	71.3	7	-	-	-	-
Mock	Preemptive	0mg/day	104	-	61.6	64.4	66.1	67.5	69.6	72.2	74.9	76.7	7	-	-	-	-
Mock	Preemptive	0mg/day	105	-	55.5	57.5	60	62.5	66.3	68.7	70.8	72.9	7	-	-	-	-
Mock	Preemptive	0mg/day	106	-	54.8	56.9	57.4	59.9	63.4	65.9	68.2	69.1	7	-	-	-	-
