# Supplementary material for: Favipiravir antiviral efficacy against SARS-CoV-2 in a hamster model
Source: Nat Commun. 2021 Mar 19;12:1735. doi: 10.1038/s41467-021-21992-w (PMC7979801; doi:10.1038/s41467-021-21992-w)
Supplement: Supplementary file 6 — Supplementary Data 3 [file 41467_2021_21992_MOESM6_ESM.xlsx]

## Sheet: Supplementary Data 3
	Supplementary Data 3 : Statistical analysis of in vivo experiments.
	Preemptive treatement
								Two way ANOVA (Mock and infected-treated groups vs. Infected-untreated group)
								Post-hoc Dunnett's multiple comparisons test
		Compared preemptive groups		P value	Two-sided statistical test	t-values and Degree of freedom			Day post infection	Groups							ANOVA table	SS	DF	MS	F (DFn, DFd)	P value
	Lung infectious titers	106 TCID50 untreated (n=6)	106 TCID50 18.75mg/day (n=6)	0.3223	Student t-test	t=1.041; df=10				106 TCID50		105 TCID50		104 TCID50			106 TCID50
			106 TCID50 37.5mg/day (n=6)	0.1099	Student t-test	t=1.755; df=10				Groups	Adjusted P value	Groups	Adjusted P value	Groups	Adjusted P value		Interaction	649.3	12	54.11	F (12, 75) = 22.11	P<0.0001
			106 TCID50 75mg/day (n=6)	0.0001	Student t-test	t=5.965; df=10		Normalized weights	0	Mock	>0.9999	Mock	>0.9999	Mock	>0.9999		Time	174.9	3	58.31	F (3, 75) = 23.83	P<0.0001
		105 TCID50 untreated (n=6)	105 TCID50 18.75mg/day (n=6)	0.2177	Student t-test	t=1.315; df=10				75mg/day	>0.9999	75mg/day	>0.9999	75mg/day	>0.9999		Column Factor	657	4	164.3	F (4, 25) = 24.14	P<0.0001
			105 TCID50 37.5mg/day (n=6)	0.026	Mann whitney test	-				37.5mg/day	>0.9999	37.5mg/day	>0.9999	37.5mg/day	>0.9999		Subjects (matching)	170.1	25	6.804	F (25, 75) = 2.781	P=0.0003
			105 TCID50 75mg/day (n=6)	<0.0001	Student t-test	t=6.868 df=10				18.75mg/day	>0.9999	18.75mg/day	>0.9999	18.75mg/day	>0.9999		Residual	183.5	75	2.447
		104 TCID50 untreated (n=6)	104 TCID50 18.75mg/day (n=6)	0.6769	Student t-test	t=0.4292;df=10			1	Mock	0.9999	Mock	0.7842	Mock	0.5049		105 TCID50
			104 TCID50 37.5mg/day (n=6)	0.0384	Student t-test	t=2.384; df=10				75mg/day	0.323	75mg/day	0.2399	75mg/day	0.644		Interaction	464.4	12	38.7	F (12, 75) = 15.5	P<0.0001
			104 TCID50 75mg/day (n=6)	<0.0001	Student t-test	t=10.49; df=10				37.5mg/day	0.1595	37.5mg/day	0.3601	37.5mg/day	0.9172		Time	191.2	3	63.74	F (3, 75) = 25.53	P<0.0001
	Lung viral RNA yields	106 TCID50 untreated (n=6)	106 TCID50 18.75mg/day (n=6)	0.9587	Student t-test	t=0.05306; df=10				18.75mg/day	0.2704	18.75mg/day	0.7436	18.75mg/day	0.7548		Column Factor	559.4	4	139.8	F (4, 25) = 18.02	P<0.0001
			106 TCID50 37.5mg/day (n=6)	0.1038	Student t-test	t=1.79; df=10			2	Mock	<0.0001	Mock	0.0006	Mock	0.1345		Subjects (matching)	194	25	7.76	F (25, 75) = 3.108	P<0.0001
			106 TCID50 75mg/day (n=6)	0.01	Student t-test	t=3.167; df=10				75mg/day	0.004	75mg/day	0.0135	75mg/day	<0.0001		Residual	187.2	75	2.497
		105 TCID50 untreated (n=6)	105 TCID50 18.75mg/day (n=6)	0.936	Welch's t-test	t=0.0839; df=5.8				37.5mg/day	0.3207	37.5mg/day	0.8361	37.5mg/day	0.9999		104 TCID50
			105 TCID50 37.5mg/day (n=6)	0.9425	Student t-test	t=0.07395; df=10				18.75mg/day	0.9262	18.75mg/day	0.9949	18.75mg/day	0.9934		Interaction	386.9	12	32.24	F (12, 75) = 13.63	P<0.0001
			105 TCID50 75mg/day (n=6)	0.0118	Student t-test	t=3.071; df=10			3	Mock	<0.0001	Mock	<0.0001	Mock	0.0007		Time	516.2	3	172.1	F (3, 75) = 72.73	P<0.0001
		104 TCID50 untreated (n=6)	104 TCID50 18.75mg/day (n=6)	0.9372	Mann whitney test	-				75mg/day	<0.0001	75mg/day	<0.0001	75mg/day	<0.0001		Column Factor	484	4	121	F (4, 25) = 15.9	P<0.0001
			104 TCID50 37.5mg/day (n=6)	0.2231	Student t-test	t=1.299; df=10				37.5mg/day	0.1484	37.5mg/day	0.5941	37.5mg/day	0.9979		Subjects (matching)	190.3	25	7.61	F (25, 75) = 3.217	P<0.0001
			104 TCID50 75mg/day (n=6)	0.0001	Student t-test	t=5.966; df=10				18.75mg/day	0.521	18.75mg/day	0.488	18.75mg/day	0.9552		Residual	177.4	75	2.366
	Lung viral particle infectivity ratios	106 TCID50 untreated (n=6)	106 TCID50 18.75mg/day (n=6)	0.0534	Welch's t-test	t=2.47; df=5.336
			106 TCID50 37.5mg/day (n=6)	0.1386	Student t-test	t=1.609; df=10
			106 TCID50 75mg/day (n=6)	0.0264	Welch's t-test	t=3.116; df=5.001
		105 TCID50 untreated (n=6)	105 TCID50 18.75mg/day (n=6)	0.1333	Student t-test	t=1.634; df=10
			105 TCID50 37.5mg/day (n=6)	0.039	Welch's t-test	t=2.757; df=5.115
			105 TCID50 75mg/day (n=6)	0.0311	Welch's t-test	t=2.964; df=5.037
		104 TCID50 untreated (n=6)	104 TCID50 18.75mg/day (n=6)	0.44	Student t-test	t=0.8042; df=10
			104 TCID50 37.5mg/day (n=6)	0.0411	Mann whitney test	-
			104 TCID50 75mg/day (n=4)	0.019	Mann whitney test	-
	Plasmatic viral loads	106 TCID50 untreated (n=6)	106 TCID50 18.75mg/day (n=6)	0.3939	Mann whitney test	-
			106 TCID50 37.5mg/day (n=6)	0.0831	Student t-test	t=1.925; df=10
			106 TCID50 75mg/day (n=6)	0.0216	Mann whitney test	-
		105 TCID50 untreated (n=6)	105 TCID50 18.75mg/day (n=6)	0.3795	Student t-test	t=0.9195; df=10
			105 TCID50 37.5mg/day (n=6)	0.2879	Mann whitney test	-
			105 TCID50 75mg/day (n=6)	0.0868	Student t-test	t=1.899; df=10
		104 TCID50 untreated (n=6)	104 TCID50 18.75mg/day (n=6)	0.0826	Student t-test	t=1.929; df=10
			104 TCID50 37.5mg/day (n=6)	0.1953	Student t-test	t=1.388; df=10
			104 TCID50 75mg/day (n=6)	0.0022	Mann whitney test	-
	Preventive treatement
								Two way ANOVA (Mock and infected-treated groups vs. Infected-untreated group)
								Post-hoc Dunnett's multiple comparisons test
		Compared preventive groups		P value	Two-sided statistical test	t-values and Degree of freedom			Day post infection	Groups	Adjusted P value
	Lung infectious titers	104 TCID50 untreated (n=6)	104 TCID50 18.75mg/day (n=6)	0.3989	Student t-test	t=0.8812; df=10							ANOVA table	SS	DF	MS	F (DFn, DFd)	P value
			104 TCID50 37.5mg/day (n=6)	0.0022	Mann whitney test	-		Normalized weights	-1	Mock	>0.9999		Interaction	1895	16	118.5	F (16, 100) = 31.67	P<0.0001
			104 TCID50 75mg/day (n=6)	<0.0001	Student t-test	t=25.25; df=10				75mg/day	>0.9999		Time	521.4	4	130.3	F (4, 100) = 34.85	P<0.0001
	Lung viral RNA yields	104 TCID50 untreated (n=6)	104 TCID50 18.75mg/day (n=6)	0.6803	Student t-test	t=0.4244; df=10				37.5mg/day	>0.9999		Column Factor	2907	4	726.6	F (4, 25) = 43.77	P<0.0001
			104 TCID50 37.5mg/day (n=6)	0.0233	Student t-test	t=2.676; df=10				18.75mg/day	>0.9999		Subjects (matching)	415.1	25	16.6	F (25, 100) = 4.439	P<0.0001
			104 TCID50 75mg/day (n=6)	0.0022	Mann whitney test	-			0	Mock	0.841		Residual	374.1	100	3.741
	Lung viral particle infectivities	104 TCID50 untreated (n=6)	104 TCID50 18.75mg/day (n=6)	0.1767	Student t-test	t=1.454; df=10				75mg/day	0.2263
			104 TCID50 37.5mg/day (n=6)	0.147	Student t-test	t=1.572; df=10				37.5mg/day	0.9992
			104 TCID50 75mg/day (n=6)	0.0047	One-sample t-test (hypothetical value = 0.052)	t=2.293; df=5				18.75mg/day	0.9984
	Plasmatic viral loads	104 TCID50 untreated (n=6)	104 TCID50 18.75mg/day (n=6)	0.613	Student t-test	t=0.5221; df=10			1	Mock	0.9998
			104 TCID50 37.5mg/day (n=6)	0.0042	Student t-test	t=3.68; df=10				75mg/day	<0.0001
			104 TCID50 75mg/day (n=6)	0.0045	One-sample t-test (hypothetical value = 0.0049)	t=4.902; df=5				37.5mg/day	0.8719
										18.75mg/day	0.9999
									2	Mock	0.0012
										75mg/day	<0.0001
										37.5mg/day	0.9972
										18.75mg/day	0.9841
									3	Mock	<0.0001
										75mg/day	<0.0001
										37.5mg/day	0.1248
										18.75mg/day	0.2582
