# Supplementary material for: Favipiravir antiviral efficacy against SARS-CoV-2 in a hamster model
Source: Nat Commun. 2021 Mar 19;12:1735. doi: 10.1038/s41467-021-21992-w (PMC7979801; doi:10.1038/s41467-021-21992-w)
Supplement: Supplementary file 7 — Supplementary Data 4 [file 41467_2021_21992_MOESM7_ESM.xlsx]

## Sheet: Supplementary Data 4
	Supplementary Data 4 : Normality test analysis of in vivo experiment variables.
	Preemptive treatement														Preventive treatement
	Normality test for lung infectious titers analysis
	Virus inoculum	106 TCID50				105 TCID50				104 TCID50					Virus inoculum	104 TCID50
	Favipiravir treatement (mg/day)	0	18.75	37.5	75	0	18.75	37.5	75	0	18.75	37.5	75		Favipiravir treatement (mg/day)	0	18.75	37.5	75
	Number of values	6	6	6	6	6	6	6	6	6	6	6	6		Number of values	6	6	6	6
	Minimum	2.672	3.156	2.333	1.455	3.364	3.121	2.738	0.33	3.308	3.588	3.085	0.003109		Minimum	3.529	3.495	0.3799	0.1064
	25% Percentile	3.402	3.258	2.46	1.656	3.546	3.353	2.85	0.4595	3.997	3.888	3.289	0.203		25% Percentile	3.647	3.579	1.368	0.1511
	Median	3.996	3.392	3.037	2.024	3.974	3.633	2.939	1.239	4.474	4.339	3.521	0.4359		Median	3.965	3.735	2.767	0.3411
	75% Percentile	4.419	3.978	3.992	2.217	4.432	4.052	3.278	2.067	4.857	4.603	3.899	1.379		75% Percentile	4.208	4.065	2.878	0.4148
	Maximum	4.868	4.179	4.076	2.363	4.632	4.131	4.137	2.342	5.034	4.702	4.531	1.521		Maximum	4.375	4.191	3.08	0.5438
	Mean	3.908	3.554	3.158	1.96	3.986	3.662	3.105	1.271	4.386	4.254	3.617	0.6661		Mean	3.945	3.798	2.25	0.3117
	Std. Deviation	0.7311	0.3994	0.7484	0.3248	0.472	0.3741	0.5128	0.8454	0.6146	0.4264	0.4956	0.6136		Std. Deviation	0.3157	0.2618	1.034	0.1567
	Std. Error of Mean	0.2985	0.163	0.3056	0.1326	0.1927	0.1527	0.2094	0.3451	0.2509	0.1741	0.2023	0.2505		Std. Error of Mean	0.1289	0.1069	0.4219	0.06396
	Lower 95% CI of mean	3.141	3.135	2.373	1.619	3.491	3.27	2.567	0.3839	3.741	3.807	3.097	0.02221		Lower 95% CI of mean	3.614	3.523	1.166	0.1473
	Upper 95% CI of mean	4.675	3.973	3.944	2.3	4.481	4.055	3.644	2.158	5.031	4.702	4.137	1.31		Upper 95% CI of mean	4.277	4.072	3.335	0.4761
	Sum	23.45	21.32	18.95	11.76	23.92	21.97	18.63	7.627	26.31	25.53	21.7	3.997		Sum	23.67	22.79	13.5	1.87
	Shapiro-Wilk normality test														Shapiro-Wilk normality test
	W	0.9562	0.8696	0.894	0.9677	0.9834	0.9566	0.6586	0.8976	0.9073	0.9209	0.8803	0.8758		W	0.9728	0.9448	0.7873	0.9438
	P value	0.7899	0.2246	0.3396	0.8766	0.9672	0.7935	0.0022	0.3597	0.4187	0.5116	0.2707	0.2502		P value	0.9107	0.6982	0.0451	0.6896
	Passed normality test (alpha=0.05)?	Yes	Yes	Yes	Yes	Yes	Yes	No	Yes	Yes	Yes	Yes	Yes		Passed normality test (alpha=0.05)?	Yes	Yes	No	Yes
	P value summary	ns	ns	ns	ns	ns	ns	**	ns	ns	ns	ns	ns		P value summary	ns	ns	*	ns
	Normality test for lung viral RNA yields analysis
	Virus inoculum	106 TCID50				105 TCID50				104 TCID50					Virus inoculum	104 TCID50
	Favipiravir treatement (mg/day)	0	18.75	37.5	75	0	18.75	37.5	75	0	18.75	37.5	75		Favipiravir treatement (mg/day)	0	18.75	37.5	75
	Number of values	6	6	6	6	6	6	6	6	6	6	6	6		Number of values	6	6	6	6
	Minimum	4.401	4.258	3.508	3.524	4.236	4.679	4.416	2.16	4.298	4.082	4.293	1.225		Minimum	4.495	4.757	3.141	1.328
	25% Percentile	4.566	4.706	4.177	3.791	4.314	4.771	4.618	2.675	4.637	4.673	4.561	1.425		25% Percentile	4.747	4.969	3.594	1.373
	Median	4.896	4.924	4.479	4.205	5.019	4.9	4.862	3.92	4.995	5.011	4.685	2.579		Median	5.02	5.127	4.115	1.582
	75% Percentile	5.158	5.127	4.819	4.6	5.238	5.027	5.157	4.309	5.15	5.17	4.799	3.271		75% Percentile	5.355	5.222	4.67	1.985
	Maximum	5.27	5.199	4.955	4.622	5.459	5.036	5.467	4.356	5.449	5.221	5.071	3.606		Maximum	5.433	5.278	5.308	2.642
	Mean	4.867	4.877	4.432	4.171	4.873	4.89	4.891	3.583	4.923	4.891	4.682	2.44		Mean	5.022	5.088	4.147	1.715
	Std. Deviation	0.3197	0.33	0.5021	0.4331	0.4817	0.1367	0.3597	0.9096	0.3807	0.4152	0.2467	0.9455		Std. Deviation	0.3399	0.1833	0.7249	0.4805
	Std. Error of Mean	0.1305	0.1347	0.205	0.1768	0.1967	0.05581	0.1469	0.3713	0.1554	0.1695	0.1007	0.386		Std. Error of Mean	0.1388	0.07482	0.2959	0.1962
	Lower 95% CI of mean	4.532	4.531	3.905	3.717	4.367	4.747	4.514	2.628	4.523	4.456	4.423	1.448		Lower 95% CI of mean	4.665	4.896	3.386	1.21
	Upper 95% CI of mean	5.203	5.224	4.959	4.626	5.378	5.034	5.269	4.537	5.322	5.327	4.941	3.432		Upper 95% CI of mean	5.378	5.281	4.908	2.219
	Sum	29.2	29.26	26.59	25.03	29.24	29.34	29.35	21.5	29.54	29.35	28.09	14.64		Sum	30.13	30.53	24.88	10.29
	Shapiro-Wilk normality test														Shapiro-Wilk normality test
	W	0.9799	0.8501	0.872	0.9311	0.8961	0.9446	0.9804	0.8537	0.9473	0.7736	0.8766	0.942		W	0.9616	0.8986	0.9791	0.7866
	P value	0.9511	0.1577	0.2341	0.5889	0.3515	0.6961	0.9535	0.1686	0.7184	0.0336	0.254	0.6751		P value	0.8319	0.3659	0.9469	0.0444
	Passed normality test (alpha=0.05)?	Yes	Yes	Yes	Yes	Yes	Yes	Yes	Yes	Yes	No	Yes	Yes		Passed normality test (alpha=0.05)?	Yes	Yes	Yes	No
	P value summary	ns	ns	ns	ns	ns	ns	ns	ns	ns	*	ns	ns		P value summary	ns	ns	ns	*
	Normality test for lung viral particle infectivity ratios analysis
	Virus inoculum	106 TCID50				105 TCID50				104 TCID50					Virus inoculum	104 TCID50
	Favipiravir treatement (mg/day)	0	18.75	37.5	75	0	18.75	37.5	75	0	18.75	37.5	75		Favipiravir treatement (mg/day)	0	18.75	37.5	75
	Number of values	6	6	6	6	6	6	6	6	6	6	6	6		Number of values	6	6	6	6
	Minimum	6.15	4.48	5.27	4.48	5.69	5.96	5.97	4.48	6.42	4.48	5.27	4.48		Minimum	4.84	5.5	4.48	4.48
	25% Percentile	6.503	6.153	5.345	4.48	6.388	6.785	6.255	4.48	6.548	5.23	5.653	4.48		25% Percentile	5.365	5.883	4.48	4.48
	Median	6.975	6.865	5.785	4.48	7.02	7.115	6.43	5.87	7.06	5.665	6.84	4.48		Median	6.445	6.265	4.71	4.48
	75% Percentile	7.658	7.013	7.203	5.125	7.26	7.68	6.873	6.928	8.385	7.24	7.368	4.818		75% Percentile	6.915	7.075	5.18	4.48
	Maximum	7.92	7.41	7.51	7.06	7.26	8.4	7.72	7.28	8.46	8.26	7.63	5.83		Maximum	7.17	8.08	5.27	4.48
	Mean	7.035	6.535	6.137	4.91	6.812	7.182	6.582	5.798	7.325	6.075	6.607	4.705		Mean	6.212	6.477	4.8	4.48
	Std. Deviation	0.6388	1.035	0.9479	1.053	0.5973	0.784	0.5952	1.163	0.883	1.319	0.9097	0.5511		Std. Deviation	0.8653	0.8928	0.3661	0
	Std. Error of Mean	0.2608	0.4225	0.387	0.43	0.2438	0.3201	0.243	0.4748	0.3605	0.5386	0.3714	0.225		Std. Error of Mean	0.3532	0.3645	0.1495	0
	Lower 95% CI of mean	6.365	5.449	5.142	3.805	6.185	6.359	5.957	4.578	6.398	4.69	5.652	4.127		Lower 95% CI of mean	5.304	5.54	4.416	4.48
	Upper 95% CI of mean	7.705	7.621	7.131	6.015	7.439	8.004	7.206	7.019	8.252	7.46	7.561	5.283		Upper 95% CI of mean	7.12	7.414	5.184	4.48
	Sum	42.21	39.21	36.82	29.46	40.87	43.09	39.49	34.79	43.95	36.45	39.64	28.23		Sum	37.27	38.86	28.8	26.88
	Shapiro-Wilk normality test														Shapiro-Wilk normality test
	W	0.9829	0.6973	0.8584	0.4961	0.795	0.9241	0.81	0.9127	0.8621	0.9293	0.9366	0.4961		W	0.9288	0.9058	0.8096
	P value	0.965	0.0058	0.1838	<0.0001	0.053	0.5353	0.0721	0.4541	0.1965	0.5751	0.6318	<0.0001		P value	0.5708	0.4093	0.0716
	Passed normality test (alpha=0.05)?	Yes	No	Yes	No	Yes	Yes	Yes	Yes	Yes	Yes	Yes	No		Passed normality test (alpha=0.05)?	Yes	Yes	Yes
	P value summary	ns	**	ns	****	ns	ns	ns	ns	ns	ns	ns	****		P value summary	ns	ns	ns
	Normality test for plasma viral load analysis
	Virus inoculum	106 TCID50				105 TCID50				104 TCID50					Virus inoculum	104 TCID50
	Favipiravir treatement (mg/day)	0	18.75	37.5	75	0	18.75	37.5	75	0	18.75	37.5	75		Favipiravir treatement (mg/day)	0	18.75	37.5	75
	Number of values	6	6	6	6	6	6	6	6	6	6	6	4		Number of values	6	6	6	1
	Minimum	0.0187	0.02519	0.008501	0.002706	0.04147	0.02089	0.007875	0.0003133	0.1023	0.1022	0.04147	0.001659		Minimum	0.03326	0.02119	0.002937	0.004918
	25% Percentile	0.1263	0.02634	0.01884	0.005091	0.06511	0.03231	0.01004	0.002364	0.1549	0.1195	0.04854	0.002277		25% Percentile	0.05122	0.03242	0.01768	0.004918
	Median	0.1926	0.04332	0.06105	0.006685	0.1323	0.06408	0.01538	0.007243	0.2614	0.273	0.05703	0.00617		Median	0.09506	0.05118	0.04683	0.004918
	75% Percentile	0.4743	0.08901	0.1997	0.008612	0.2759	0.1153	0.02746	0.01589	0.6361	0.3653	0.2394	0.08624		75% Percentile	0.1373	0.08499	0.1036	0.004918
	Maximum	0.5601	0.1191	0.3328	0.008851	0.3993	0.1598	0.04677	0.02199	0.963	0.5008	0.7008	0.1122		Maximum	0.1551	0.1275	0.1057	0.004918
	Mean	0.262	0.05611	0.1068	0.006558	0.1688	0.07423	0.01953	0.00895	0.3813	0.2657	0.1655	0.03156		Mean	0.09452	0.05967	0.05464	0.004918
	Std. Deviation	0.2008	0.03681	0.1243	0.00222	0.1319	0.05217	0.01414	0.008017	0.3202	0.146	0.2627	0.05386		Std. Deviation	0.04539	0.03726	0.04243	0
	Std. Error of Mean	0.08197	0.01503	0.05073	0.0009063	0.05385	0.0213	0.005774	0.003273	0.1307	0.05961	0.1072	0.02693		Std. Error of Mean	0.01853	0.01521	0.01732	0
	Lower 95% CI of mean	0.05127	0.01748	-0.02359	0.004228	0.03043	0.01949	0.004689	0.000536	0.0452	0.1125	-0.1102	-0.05414		Lower 95% CI of mean	0.04689	0.02057	0.01011
	Upper 95% CI of mean	0.4727	0.09474	0.2372	0.008887	0.3073	0.129	0.03438	0.01736	0.7174	0.419	0.4412	0.1173		Upper 95% CI of mean	0.1421	0.09877	0.09917
	Sum	1.572	0.3367	0.641	0.03935	1.013	0.4454	0.1172	0.0537	2.288	1.594	0.9928	0.1262		Sum	0.5671	0.358	0.3278	0.004918
	Shapiro-Wilk normality test														Shapiro-Wilk normality test
	W	0.9144	0.864	0.8254	0.9135	0.9027	0.9136	0.7986	0.9426	0.8488	0.9384	0.5472	0.6757		W	0.9816	0.896	0.9113	N too small
	P value	0.4658	0.2034	0.0982	0.46	0.3903	0.4602	0.0571	0.6801	0.1538	0.6465	0.0001	0.0058		P value	0.9594	0.3507	0.4453
	Passed normality test (alpha=0.05)?	Yes	Yes	Yes	Yes	Yes	Yes	Yes	Yes	Yes	Yes	No	No		Passed normality test (alpha=0.05)?	Yes	Yes	Yes
	P value summary	ns	ns	ns	ns	ns	ns	ns	ns	ns	ns	***	**		P value summary	ns	ns	ns
