# Supplementary material for: Favipiravir antiviral efficacy against SARS-CoV-2 in a hamster model
Source: Nat Commun. 2021 Mar 19;12:1735. doi: 10.1038/s41467-021-21992-w (PMC7979801; doi:10.1038/s41467-021-21992-w)
Supplement: Supplementary file 8 — Supplementary Data 5 [file 41467_2021_21992_MOESM8_ESM.xlsx]

## Sheet: Supplementary Data 5
Supplementary Data 5 : Statistical analysis of clinical monitoring.
Two way ANOVA (Treated vs. Mock group)
Post-hoc Dunnett's multiple comparisons test
Day post infection	Favipiravir toxicity (uninfected animals)			ANOVA table	SS	DF	MS	F (DFn, DFd)	P value
	Group	Adjusted P value		Interaction	1852	21	88.18	F (21, 98) = 29.12	P<0.0001
0	18.75mg/day	>0.9999		Time	8352	7	1193	F (7, 98) = 394	P<0.0001
	37.5mg/day	>0.9999		Column Factor	5129	3	1710	F (3, 14) = 46.41	P<0.0001
	75mg/day	>0.9999		Subjects (matching)	515.7	14	36.84	F (14, 98) = 12.16	P<0.0001
1	18.75mg/day	0.9085		Residual	296.8	98	3.029
	37.5mg/day	0.5945
	75mg/day	0.101
2	18.75mg/day	0.9806
	37.5mg/day	0.4378
	75mg/day	<0.0001
3	18.75mg/day	0.8986
	37.5mg/day	0.9428
	75mg/day	<0.0001
4	18.75mg/day	0.9971
	37.5mg/day	0.0366
	75mg/day	<0.0001
5	18.75mg/day	0.9793
	37.5mg/day	0.0074
	75mg/day	<0.0001
6	18.75mg/day	0.9891
	37.5mg/day	0.0429
	75mg/day	<0.0001
7	18.75mg/day	0.2511
	37.5mg/day	0.3926
	75mg/day	<0.0001
Two way ANOVA (Untreated vs. 37.5mg/day)
Post-hoc Sidak's multiple comparisons test				ANOVA table	SS	DF	MS	F (DFn, DFd)	P value
Day post infection	105 TCID50	104 TCID50		105 TCID50
	Adjusted P value	Adjusted P value		Interaction	566.1	7	80.87	F (7, 126) = 6.924	P<0.0001
0	>0.9999	>0.9999		Time	1011	7	144.4	F (7, 126) = 12.36	P<0.0001
1	>0.9999	>0.9999		Column Factor	224.2	1	224.2	F (1, 18) = 3.188	P=0.0910
2	0.9707	>0.9999		Subjects (matching)	1266	18	70.33	F (18, 126) = 6.022	P<0.0001
3	0.7738	>0.9999		Residual	1472	126	11.68
4	0.8645	0.2488		104 TCID50
5	0.0004	<0.0001		Interaction	1669	7	238.5	F (7, 126) = 23.47	P<0.0001
6	0.0054	<0.0001		Time	1700	7	242.8	F (7, 126) = 23.9	P<0.0001
7	0.0478	<0.0001		Column Factor	1114	1	1114	F (1, 18) = 20.4	P=0.0003
				Subjects (matching)	982.5	18	54.58	F (18, 126) = 5.372	P<0.0001
				Residual	1280	126	10.16
