# Supplementary material for: Favipiravir antiviral efficacy against SARS-CoV-2 in a hamster model
Source: Nat Commun. 2021 Mar 19;12:1735. doi: 10.1038/s41467-021-21992-w (PMC7979801; doi:10.1038/s41467-021-21992-w)
Supplement: Supplementary file 9 — Supplementary Data 6 [file 41467_2021_21992_MOESM9_ESM.xlsx]

## Sheet: Supplementary Data 6
Supplementary Data 6 : Statistical analysis of in vivo experiments presented in Supplementary figure 4.
Two way ANOVA (Mock infected 75mg/day treated groups vs. other groups)
Post-hoc Dunnett's multiple comparisons test
Day post infection	Groups	106 TCID50	105 TCID50	104 TCID50		ANOVA table	SS	DF	MS	F (DFn, DFd)	P value
		Adjusted P value				106 TCID50
0	Mock	>0.9999	>0.9999	>0.9999		Interaction	718	9	79.77	F (9, 54) = 34.21	P<0.0001
	Infected - untreated	>0.9999	>0.9999	>0.9999		Time	127.3	3	42.43	F (3, 54) = 18.2	P<0.0001
	Infected - 75mg/day treated	>0.9999	>0.9999	>0.9999		Column Factor	807.1	3	269	F (3, 18) = 38.94	P<0.0001
1	Mock	0.0102	0.0088	0.0369		Subjects (matching)	124.4	18	6.908	F (18, 54) = 2.963	P=0.0011
	Infected - untreated	0.2448	0.0787	0.3009		Residual	125.9	54	2.332
	Infected - 75mg/day treated	0.0083	0.9121	0.8384		105 TCID50
2	Mock	<0.0001	<0.0001	<0.0001		Interaction	615.1	9	68.35	F (9, 54) = 29.11	P<0.0001
	Infected-untreated	0.9999	0.0007	<0.0001		Time	67.54	3	22.51	F (3, 54) = 9.588	P<0.0001
	Infected - 75mg/day treated	0.0109	0.5962	0.5525		Column Factor	771.2	3	257.1	F (3, 18) = 40.1	P<0.0001
3	Mock	<0.0001	<0.0001	<0.0001		Subjects (matching)	115.4	18	6.41	F (18, 54) = 2.729	P=0.0023
	Infected - untreated	0.7642	<0.0001	<0.0001		Residual	126.8	54	2.348
	Infected - 75mg/day treated	<0.0001	0.8501	0.1472		104 TCID50
						Interaction	590	9	65.56	F (9, 54) = 22.1	P<0.0001
						Time	86.98	3	28.99	F (3, 54) = 9.776	P<0.0001
						Column Factor	749.8	3	249.9	F (3, 18) = 23.12	P<0.0001
						Subjects (matching)	194.6	18	10.81	F (18, 54) = 3.644	P=0.0001
						Residual	160.2	54	2.966
