# Supplementary material for: Favipiravir antiviral efficacy against SARS-CoV-2 in a hamster model
Source: Nat Commun. 2021 Mar 19;12:1735. doi: 10.1038/s41467-021-21992-w (PMC7979801; doi:10.1038/s41467-021-21992-w)
Supplement: Supplementary file 10 — Supplementary Data 7 [file 41467_2021_21992_MOESM10_ESM.xlsx]

## Sheet: Supplementary Data 7
Supplementary Data 7 : Individual data and statistical analysis of histopathological experiments.
Treatement		Animal ID	Weights (g)							Day of sacrifice	Histological scores
																		Two way ANOVA for preventive treated hamsters sacificed at 3dpi (Untreated group vs. Treated groups)							Two way ANOVA for preventive treated hamsters sacificed at 5dpi (Untreated group vs. Treated groups)
											Interstitial pneumonia	Bronchitis	Endothelitis / Vasculitis	Hemorrhagic necrosis	Total score	Grade
			Day -1	Day of infection	Day +1	Day +2	Day +3	Day +4	Day +5									Post-hoc Dunnett's multiple comparisons test							Post-hoc Dunnett's multiple comparisons test
																		Day post infection	Infected hamsters						Day post infection	Infected hamsters
Preventive	Untreated	692	47.5	50.6	50.9	51.3	51.7	-	-	3	1	2	0	0	3	1			Group	Adjusted P value						Group	Adjusted P value
		693	46.8	47.7	49.1	48.3	49.6	-	-	3	1	1	0	0	2	1		-1	37.5mg/day TID	0.9999					-1	37.5mg/day TID	0.9999
		694	46.7	48.6	48.6	50	49.5	-	-	3	2	1	0	0	3	1			75mg/day TID	0.9999						75mg/day TID	0.9999
		695	43.8	45.9	46.7	47.2	48.5	-	-	3	1	1	0	0	2	1		0	37.5mg/day TID	0.4358					0	37.5mg/day TID	0.5626
	37.5mg/day TID	700	46.3	46	47.4	49	50	-	-	3	1	1	0	0	2	1			75mg/day TID	0.0259						75mg/day TID	0.9029
		701	52.2	54.3	54.6	55.6	57.3	-	-	3	0	1	0	0	1	1		1	37.5mg/day TID	0.6155					1	37.5mg/day TID	0.7446
		702	47.2	49.2	50	49.8	50.8	-	-	3	0	0	0	0	0	0			75mg/day TID	<0.0001						75mg/day TID	0.0014
		703	42.7	43.5	44.4	43.5	44.9	-	-	3	0	0	0	0	0	0		2	37.5mg/day TID	0.574					2	37.5mg/day TID	0.6757
	75mg/day TID	696	47.8	48.4	45.8	44.2	42.5	-	-	3	0	0	0	0	0	0			75mg/day TID	<0.0001						75mg/day TID	<0.0001
		697	43.7	43.5	41.3	38.9	36.4	-	-	3	0	1	0	0	1	1		3	37.5mg/day TID	0.9849					3	37.5mg/day TID	0.3018
		698	44.4	42.5	40.2	37.9	36.3	-	-	3	0	0	0	0	0	0			75mg/day TID	<0.0001						75mg/day TID	<0.0001
		699	53.4	54.9	52.1	51.9	48.2	-	-	3	1	0	0	0	1	1									4	37.5mg/day TID	0.9941
	Untreated	704	49.4	50.7	52	52	52.5	52.2	52.1	5	4	4	1	0	9	4										75mg/day TID	<0.0001
		705	48.3	50.5	50.9	51.7	51.4	51	49.2	5	4	4	1	1	10	4									5	37.5mg/day TID	0.1073
		706	46.2	46.5	48.2	47.8	49.9	50.2	48.2	5	4	4	1	1	10	4										75mg/day TID	<0.0001
		707	46	47.8	48.9	48.8	50.7	50.7	48.7	5	4	4	1	0	9	4
	37.5mg/day TID	712	42.6	43.6	46.4	46.2	46.4	47.5	49.6	5	2	1	0	0	3	1		ANOVA table	SS	DF	MS	F (DFn, DFd)	P value		ANOVA table	SS	DF	MS	F (DFn, DFd)	P value
		713	44.7	45.1	47	46.6	46.9	49.2	49.8	5	1	1	0	0	2	1		Interaction	809.6	8	101.2	F (8, 36) = 39.16	P<0.0001		Interaction	1078	12	89.84	F (12, 54) = 13.81	P<0.0001
		714	47.8	46.3	47	47.1	47.4	49.1	49	5	3	2	1	0	6	3		Time	34.8	4	8.7	F (4, 36) = 3.367	P=0.0193		Time	40.53	6	6.754	F (6, 54) = 1.038	P=0.4112
		715	49.8	50.6	50.7	51	51.3	53.2	53.9	5	3	3	1	0	7	3		Column Factor	1359	2	679.7	F (2, 9) = 33.23	P<0.0001		Column Factor	1989	2	994.3	F (2, 9) = 14.94	P=0.0014
	75mg/day TID	708	53.9	55.3	51	50.4	49.6	50	51.8	5	0	1	0	0	1	1		Subjects (matching)	184.1	9	20.46	F (9, 36) = 7.917	P<0.0001		Subjects (matching)	599	9	66.55	F (9, 54) = 10.23	P<0.0001
		709	42.2	43	40.6	36.9	35.7	34.8	35.5	5	0	0	0	0	0	0		Residual	93.02	36	2.584				Residual	351.4	54	6.507
		710	48	48.8	45	42.4	41.2	39.4	40.3	5	1	1	0	0	2	1
		711	47.7	48.4	46.6	46.8	46	46.1	48.4	5	0	0	0	0	0	0
Preemptive	Untreated	720	-	48	48.8	50	52	-	-	3	1	2	0	1	4	2		Two way ANOVA for preemptive treated hamsters sacificed at 3dpi (Untreated group vs. Treated groups)							Two way ANOVA for preemptive treated hamsters sacificed at 5dpi (Untreated group vs. Treated groups)
		721	-	51.6	51.5	51.4	52.9	-	-	3	1	1	0	0	2	1
		722	-	55.6	55.9	55.4	56.5	-	-	3	1	1	0	0	2	1		Post-hoc Dunnett's multiple comparisons test							Post-hoc Dunnett's multiple comparisons test
		723	-	50.5	50.9	50.3	50.7	-	-	3	1	1	0	0	2	1		Day post infection	Infected hamsters						Day post infection	Infected hamsters
	37.5mg/day TID	732	-	49.5	50.8	50.9	50.9	-	-	3	0	1	0	0	1	1			Group	Adjusted P value						Group	Adjusted P value
		733	-	52	53.6	53.9	54.6	-	-	3	0	1	0	0	1	1		0	37.5mg/day TID	0.9999					0	37.5mg/day TID	0.9999
		734	-	50	50.6	48.8	50	-	-	3	0	1	0	0	1	1			75mg/day TID	0.9999						75mg/day TID	0.9999
		735	-	48.3	48.7	48.4	49	-	-	3	1	0	0	0	1	1		1	37.5mg/day TID	0.632					1	37.5mg/day TID	0.9613
	75mg/day TID	724	-	43.6	43.5	40.9	38.9	-	-	3	0	0	0	1	1	1			75mg/day TID	0.9889						75mg/day TID	0.4234
		725	-	47.7	47.8	46	45.6	-	-	3	1	0	0	0	1	1		2	37.5mg/day TID	0.9685					2	37.5mg/day TID	0.5851
		726	-	40.4	41.4	39.2	35.7	-	-	3	1	0	0	0	1	1			75mg/day TID	0.0039						75mg/day TID	0.0008
		727	-	50.2	50	48	48.8	-	-	3	0	1	0	0	1	1		3	37.5mg/day TID	0.7788					3	37.5mg/day TID	0.4617
	Untreated	728	-	48	49.5	49.5	50.3	49.7	48.8	5	4	4	1	1	10	4			75mg/day TID	<0.0001						75mg/day TID	<0.0001
		729	-	46.9	47.8	47.8	48.7	48.3	45.4	5	4	4	1	0	9	4									4	37.5mg/day TID	0.936
		730	-	47.5	49.6	50.1	51.5	52.8	51.2	5	4	4	1	1	10	4										75mg/day TID	<0.0001
		731	-	51.6	53.4	53.8	54.6	53.8	52.6	5	4	4	1	0	9	4									5	37.5mg/day TID	0.002
	37.5mg/day TID	740	-	49.9	52	50.8	50.7	53.3	54.8	5	3	3	1	0	7	3										75mg/day TID	0.0034
		741	-	50	51.4	50.3	51.1	51.5	53.3	5	3	2	1	0	6	3
		742	-	51.3	52.3	52.5	53.5	55	56.2	5	2	3	1	0	6	3		ANOVA table	SS	DF	MS	F (DFn, DFd)	P value		ANOVA table	SS	DF	MS	F (DFn, DFd)	P value
		743	-	45.2	46.1	46.3	47.7	48.6	50.7	5	3	3	1	0	7	3		Interaction	179.8	6	29.97	F (6, 27) = 8.596	P<0.0001		Interaction	721.7	10	72.17	F (10, 45) = 16.3	P<0.0001
	75mg/day TID	736	-	44.2	43.4	40.6	38	35.7	38.4	5	2	1	0	0	3	1		Time	25.4	3	8.466	F (3, 27) = 2.428	P=0.0872		Time	72.52	5	14.5	F (5, 45) = 3.276	P=0.0132
		737	-	49.5	50.3	48	44.1	42.9	47.7	5	3	1	1	0	5	2		Column Factor	174.4	2	87.19	F (2, 9) = 11.08	P=0.0037		Column Factor	1167	2	583.3	F (2, 9) = 17.29	P=0.0008
		738	-	50.7	52.3	48.9	48.9	49.6	50.1	5	3	1	0	0	4	2		Subjects (matching)	70.82	9	7.869	F (9, 27) = 2.257	P=0.0494		Subjects (matching)	303.7	9	33.74	F (9, 45) = 7.621	P<0.0001
		739	-	49	49.1	47.5	45.2	43.5	47.9	5	0	1	0	1	2	1		Residual	94.13	27	3.486				Residual	199.2	45	4.427
