# Supplementary material for: Favipiravir antiviral efficacy against SARS-CoV-2 in a hamster model
Source: Nat Commun. 2021 Mar 19;12:1735. doi: 10.1038/s41467-021-21992-w (PMC7979801; doi:10.1038/s41467-021-21992-w)
Supplement: Supplementary file 11 — Supplementary Data 8 [file 41467_2021_21992_MOESM11_ESM.xlsx]

## Sheet: Supplementary Data 8
Supplementary Data 8 : Statistical analysis of histopathologic changes in hamsters lungs.
Comparaison of histopathological scores (p-values and related two-sided tests used for each comparaison)
J3	Prev. Prev.	Untreated	37.5mg/day TID	75mg/day TID	Preemp. Preemp.	Untreated	37.5mg/day TID	75mg/day TID	Prev. Preemp.	Untreated	37.5mg/day TID	75mg/day TID
	Untreated	NA	NA	NA	Untreated	NA	NA	NA	Untreated	NA	NA	NA
	37.5mg/day TID	Mann whitney test 0.0857	NA	NA	37.5mg/day TID	Mann whitney test 0.0286	NA	NA	37.5mg/day TID	NA	Mann whitney test 0.4286	NA
	75mg/day TID	Mann whitney test 0.0286	Mann whitney test >0.9999	NA	75mg/day TID	Mann whitney test 0.0286	Mann whitney test 0.0286	NA	75mg/day TID	NA	NA	Mann whitney test 0.4286
J5	Prev. Prev.	Untreated	37.5mg/day TID	75mg/day TID	Preemp. Preemp.	Untreated	37.5mg/day TID	75mg/day TID	Prev. Preemp.	Untreated	37.5mg/day TID	75mg/day TID
	Untreated	NA	NA	NA	Untreated	NA	NA	NA	Untreated	NA	NA	NA
	37.5mg/day TID	Mann whitney test 0.0286	NA	NA	37.5mg/day TID	Mann whitney test 0.0286	NA	NA	37.5mg/day TID	NA	Mann whitney test 0,4	NA
	75mg/day TID	Mann whitney test 0.0286	Student t-test 0.0265	NA	75mg/day TID	Mann whitney test 0.0286	Mann whitney test 0.0286	NA	75mg/day TID	NA	NA	Student t-test 0.0141
											Bold: Significant	NA : Not Applicable
Normality test analysis of histopathologic scores.
Type of treatement	Preventive treatement						Preemptive treatement
Days of sacrifice	J3			J5			J3			J5
Treatement dose (mg/day)	0	75	37.5	0	75	37.5	0	75	37.5	0	75	37.5
Number of values	4	4	4	4	4	4	4	4	4	4	4	4
Minimum	2	0	0	9	0	2	2	1	1	9	2	6
25% Percentile	2	0	0	9	0	2.25	2	1	1	9	2.25	6
Median	2.5	0.5	0.5	9.5	0.5	4.5	2	1	1	9.5	3.5	6.5
75% Percentile	3	1	1.75	10	1.75	6.75	3.5	1	1	10	4.75	7
Maximum	3	1	2	10	2	7	4	1	1	10	5	7
Mean	2.5	0.5	0.75	9.5	0.75	4.5	2.5	1	1	9.5	3.5	6.5
Std. Deviation	0.5774	0.5774	0.9574	0.5774	0.9574	2.38	1	0	0	0.5774	1.291	0.5774
Std. Error of Mean	0.2887	0.2887	0.4787	0.2887	0.4787	1.19	0.5	0	0	0.2887	0.6455	0.2887
Lower 95% CI of mean	1.581	-0.4187	-0.7735	8.581	-0.7735	0.7121	0.9088	1	1	8.581	1.446	5.581
Upper 95% CI of mean	3.419	1.419	2.273	10.42	2.273	8.288	4.091	1	1	10.42	5.554	7.419
Sum	10	2	3	38	3	18	10	4	4	38	14	26
Shapiro-Wilk normality test
W	0.7286	0.7286	0.8634	0.7286	0.8634	0.911	0.6298			0.7286	0.9929	0.7286
P value	0.0239	0.0239	0.2725	0.0239	0.2725	0.4877	0.0012			0.0239	0.9719	0.0239
Passed normality test (alpha=0.05)?	No	No	Yes	No	Yes	Yes	No			No	Yes	No
P value summary	*	*	ns	*	ns	ns	**			*	ns	*
