# Supplementary material for: Favipiravir antiviral efficacy against SARS-CoV-2 in a hamster model
Source: Nat Commun. 2021 Mar 19;12:1735. doi: 10.1038/s41467-021-21992-w (PMC7979801; doi:10.1038/s41467-021-21992-w)
Supplement: Supplementary file 12 — Supplementary Data 9 [file 41467_2021_21992_MOESM12_ESM.xlsx]

## Sheet: Supplementary Data 9
Supplementary Data 9 : Individual data of favipiravir pharmacokinetics.
Favipiravir pharmacokinetics in single dose (uninfected animals)
Favipiravir dose	Pharmacokinetics in serum								Pharmacokinetics in lungs
	T30min		T1h		T5h		T8H		T30min				T5h
	Animal ID	Favipiravir concentration (µg/ml)	Animal ID	Favipiravir concentration (µg/ml)	Animal ID	Favipiravir concentration (µg/ml)	Animal ID	Favipiravir concentration (µg/ml)	Favipiravir concentration (µg/ml)	Lung weight (mg)	Favipiravir concentration (µg/g of lung)	Lung to plasma ratio	Favipiravir concentration (µg/ml)	Lung weight (mg)	Favipiravir concentration (µg/g of lung)	Lung to plasma ratio
25mg	S	424.96	A	336	AB	180	J	5.84	30.39	0.119	255.378	0.600946	9.55	0.104	91.8269	0.51015
	T	357.24	B	258	AC	141	K	4.4	24.84	0.116	214.138	0.599423	10.9	0.111	98.1982	0.696441
	U	333.32	C	243	AD	82.69	L	7.07	26.25	0.148	177.365	0.532116	5.55	0.103	53.8835	0.651633
12.5mg	V	210.84	D	147	AE	15.51	M	2	12.48	0.137	91.0949	0.432057	0.74	0.152	4.86842	0.313889
	W	177.73	E	178	AF	11.29	N	1.93	15.48	0.15	103.2	0.580656	0.53	0.117	4.52991	0.401232
	X	108.83	F	139	AG	5.25	O	1.89	8.64	0.111	77.8378	0.715224	0.33	0.155	2.12903	0.40553
6.25mg	Y	88.81	G	64.5	AH	3.1	P	0.74	7.25	0.132	54.9242	0.618447	0.14	0.13	1.07692	0.347395
	Z	81.54	H	9.1	AI	2.99	Q	0.53	4.28	0.134	31.9403	0.391713	0.13	0.124	1.04839	0.350631
	AA	88.51	I	31.9	AJ	2.62	R	0.42	8.09	0.127	63.7008	0.719702	0.12	0.105	1.14286	0.436205
					Favipiravir pharmacokinetics in multiple dose (infected animals)
					Favipiravir dose	Pharmacokinetics in serum		Pharmacokinetics in lungs
						Ctrough (T12h J3)		Ctrough (T12h J3)
						Animal ID	Favipiravir concentration (µg/ml)	Favipiravir concentration (µg/ml)	Lung weight (mg)	Favipiravir concentration (µg/g of lung)	Lung to plasma ratio
					75mg/day	133	35.01	-	-	-	-
						134	29.28	-	-	-	-
						135	33.53	-	-	-	-
						257	26.45	1.1	0.106	10.3774	0.392339
						258	47.51	2.59	0.135	19.1852	0.403814
						259	35.95	1.93	0.105	18.381	0.511292
						136	17	-	-	-	-
						137	29.1	-	-	-	-
						138	15.47	-	-	-	-
					37.5mg/day	139	2.01	-	-	-	-
						140	3.06	-	-	-	-
						141	2.04	-	-	-	-
						260	4.33	0.18	0.119	1.51261	0.349331
						261	3.39	0.17	0.132	1.28788	0.379905
						262	4.02	0.18	0.142	1.26761	0.315325
						142	2.29	-	-	-	-
						143	0.77	-	-	-	-
						144	1.22	-	-	-	-
					18.75mg/day	145	0.21	-	-	-	-
						146	0.19	-	-	-	-
						147	0.23	-	-	-	-
						263	0.4	0	0.132	0	0
						264	0.54	0	0.141	0	0
						265	0.51	0	0.127	0	0
						148	0.16	-	-	-	-
						149	0.35	-	-	-	-
						150	0.22	-	-	-	-
