# Supplementary material for: Favipiravir antiviral efficacy against SARS-CoV-2 in a hamster model
Source: Nat Commun. 2021 Mar 19;12:1735. doi: 10.1038/s41467-021-21992-w (PMC7979801; doi:10.1038/s41467-021-21992-w)
Supplement: Supplementary file 13 — Supplementary Data 10 [file 41467_2021_21992_MOESM13_ESM.xlsx]

## Sheet: Supplementary Table 10
Supplementary Table 10 : Individual data for analysis of mutagenic effect of favipiravir.
Group	Animal ID	Nature	Nucleotide position (based on NC_045512.2)	Region	Coverage	Nucleotide change	Frequency of the majority variant	Frequency of the minority variant	Transition / Transversion	Majority codon	Minority codon	Synonymous (S) / Non-synonymous (NS) / Non-Coding (NC)	Amino-acid change
Virus Stock	-	Clarified Supernantant	2578	[ORF1ab]	117539	U->A	0.860412	0.139303	Transversion	AGU	AGA	NS	S->R
Virus Stock	-	Clarified Supernantant	6141	[ORF1ab]	27753	U->C	0.96	0.0396423	Transition	UUU	UCU	NS	F->S
Virus Stock	-	Clarified Supernantant	7841	[ORF1ab]	25586	A->C	0.976003	0.0238245	Transversion	AAC	CAC	NS	N->H
Virus Stock	-	Clarified Supernantant	8844	[ORF1ab]	33972	G->A	0.98902	0.0109338	Transition	AGA	AAA	NS	R->K
Virus Stock	-	Clarified Supernantant	9984	[ORF1ab]	33196	A->C	0.952615	0.0466411	Transversion	GAC	GCC	NS	D->A
Virus Stock	-	Clarified Supernantant	11728	[ORF1ab]	49313	A->G	0.986677	0.0132959	Transition	AGA	AGG	S	-
Virus Stock	-	Clarified Supernantant	12083	[ORF1ab]	21973	A->G	0.975925	0.0240903	Transition	ACC	GCC	NS	T->A
Virus Stock	-	Clarified Supernantant	12679	[ORF1ab]	23063	A->U	0.962234	0.0376332	Transversion	AAA	AAU	NS	K->N
Virus Stock	-	Clarified Supernantant	13985	[ORF1ab]	41063	U->G	0.929937	0.0697618	Transversion	GUA	GGA	NS	V->G
Virus Stock	-	Clarified Supernantant	16660	[ORF1ab]	18274	G->C	0.89	0.112389	Transversion	GAG	CAG	NS	E->Q
Virus Stock	-	Clarified Supernantant	21398	[ORF1ab]	12590	U->G	0.901112	0.0984026	Transversion	AUG	AGG	NS	M->R
Virus Stock	-	Clarified Supernantant	22303	[S]	37008	U->G	0.734976	0.264285	Transversion	AGU	AGG	NS	S->R
Virus Stock	-	Clarified Supernantant	26812	[M]	30467	U->C	0.864115	0.135898	Transition	AUU	ACU	NS	I->T
Virus Stock	-	Clarified Supernantant	27580	[ORF7a]	27805	U->C	0.976335	0.0235337	Transition	UUU	CUU	NS	F->L
Untreated	93	Lung Clarified Homogenates	391	[ORF1ab]	8498	A->G	0.98	0.02	Transition	GCA	GCG	S	-
Untreated	93	Lung Clarified Homogenates	2402	[ORF1ab]	7068	U->G	0.99	0.01	Transversion	UCA	GCA	NS	S->A
Untreated	93	Lung Clarified Homogenates	3685	[ORF1ab]	19454	G->A	0.99	0.01	Transition	CAG	CAA	S	-
Untreated	93	Lung Clarified Homogenates	7086	[ORF1ab]	14713	C->U	0.98	0.02	Transition	ACU	AUU	NS	T->I
Untreated	93	Lung Clarified Homogenates	7281	[ORF1ab]	6668	A->G	0.99	0.01	Transition	UAU	UGU	NS	Y->C
Untreated	93	Lung Clarified Homogenates	10070	[ORF1ab]	11267	A->G	0.98	0.02	Transition	AUG	GUG	NS	M->V
Untreated	93	Lung Clarified Homogenates	10912	[ORF1ab]	12219	A->C	0.99	0.01	Transversion	UUA	UUC	NS	L->F
Untreated	93	Lung Clarified Homogenates	12083 ¤	[ORF1ab]	10506	A->G	0.97	0.03	Transition	ACC	GCC	NS	T->A
Untreated	93	Lung Clarified Homogenates	13631	[ORF1ab]	8138	A->U	0.98	0.02	Transversion	AAU	AUU	NS	N->I
Untreated	93	Lung Clarified Homogenates	14250	[ORF1ab]	14995	G->A	0.96	0.04	Transition	UUG	UUA	S	-
Untreated	93	Lung Clarified Homogenates	16908	[ORF1ab]	14442	U->C	0.98	0.02	Transition	UAU	UAC	S	-
Untreated	93	Lung Clarified Homogenates	17762	[ORF1ab]	7047	C->U	0.98	0.02	Transition	GCU	GUU	NS	A->V
Untreated	93	Lung Clarified Homogenates	17856	[ORF1ab]	7648	A->G	0.99	0.01	Transition	GAA	GAG	S	-
Untreated	93	Lung Clarified Homogenates	19004	[ORF1ab]	8674	U->C	0.98	0.02	Transition	UUA	UCA	NS	L->S
Untreated	93	Lung Clarified Homogenates	19757	[ORF1ab]	8267	A->U	0.98	0.02	Transversion	AAA	AUA	NS	K->I
Untreated	93	Lung Clarified Homogenates	21799	[S]	5781	U->A	0.97	0.03	Transversion	UUU	UUA	NS	F->L
Untreated	93	Lung Clarified Homogenates	22179	[S]	8695	A->C	0.98	0.02	Transversion	AAG	ACG	NS	K->T
Untreated	93	Lung Clarified Homogenates	22303 ¤	[S]	13980	T->G	0.65	0.35	Transversion	AGT	AGG	NS	S->R
Untreated	93	Lung Clarified Homogenates	22507	[S]	3138	U->G	0.98	0.02	Transversion	ACU	ACG	S	-
Untreated	93	Lung Clarified Homogenates	26507	-	3330	A->G	0.98	0.02	Transition	-	-	NC	-
Untreated	94	Lung Clarified Homogenates	5829	[ORF1ab]	20765	A->G	0.98719	0.0128118	Transition	AAG	AGG	NS	K->R
Untreated	94	Lung Clarified Homogenates	11728 ¤	[ORF1ab]	48759	A->G	0.946287	0.0536662	Transition	AGA	AGG	S	-
Untreated	94	Lung Clarified Homogenates	12083	[ORF1ab]	10616	A->G	0.989073	0.0109703	Transition	ACC	GCC	NS	T->A
Untreated	94	Lung Clarified Homogenates	13670	[ORF1ab]	9022	U->C	0.938484	0.0617959	Transition	UUC	UCC	NS	F->S
Untreated	94	Lung Clarified Homogenates	14250	[ORF1ab]	31432	G->A	0.989787	0.010091	Transition	UUG	UUA	S	-
Untreated	94	Lung Clarified Homogenates	14670	[ORF1ab]	27015	C->U	0.981862	0.0181473	Transition	GUC	GUU	S	-
Untreated	94	Lung Clarified Homogenates	19543	[ORF1ab]	20152	A->G	0.98948	0.010508	Transition	AUC	GUC	NS	I->V
Untreated	94	Lung Clarified Homogenates	21015	[ORF1ab]	20751	U->C	0.972435	0.0275105	Transition	CAU	CAC	S	-
Untreated	94	Lung Clarified Homogenates	22303 ¤	[S]	58370	T->G	0.630375	0.368998	Transversion	AGT	AGG	NS	S->R
Untreated	94	Lung Clarified Homogenates	23685	[S]	23073	C->U	0.99	0.0103759	Transition	UCU	UUU	NS	S->F
Untreated	94	Lung Clarified Homogenates	27922	[ORF8]	21788	U->C	0.980494	0.0196187	Transition	AUC	ACC	NS	I->T
Untreated	94	Lung Clarified Homogenates	28061	[ORF8]	21071	U->G	0.962698	0.0370916	Transversion	CCU	CCG	S	-
Untreated	95	Lung Clarified Homogenates	391	[ORF1ab]	12823	A->G	0.983545	0.0160885	Transition	GCA	GCG	S	-
Untreated	95	Lung Clarified Homogenates	835	[ORF1ab]	21460	C->U	0.985834	0.0141161	Transition	UUC	UUU	S	-
Untreated	95	Lung Clarified Homogenates	3053	[ORF1ab]	11994	G->A	0.986577	0.0122422	Transition	GAU	AAU	NS	D->N
Untreated	95	Lung Clarified Homogenates	3738	[ORF1ab]	12767	C->U	0.97893	0.0210104	Transition	CCU	CUU	NS	P->L
Untreated	95	Lung Clarified Homogenates	4456	[ORF1ab]	12660	C->U	0.985387	0.0144433	Transition	GCC	GCU	S	-
Untreated	95	Lung Clarified Homogenates	5347	[ORF1ab]	11136	U->C	0.987338	0.0116342	Transition	GCU	GCC	S	-
Untreated	95	Lung Clarified Homogenates	5398	[ORF1ab]	12580	U->A	0.915024	0.084398	Transversion	UGU	UGA	NS	C->STOP
Untreated	95	Lung Clarified Homogenates	6120	[ORF1ab]	10618	C->U	0.983424	0.0165422	Transition	UCA	UUA	NS	S->L
Untreated	95	Lung Clarified Homogenates	6442	[ORF1ab]	5862	A->U	0.93	0.0652136	Transversion	AAA	AAU	NS	K->N
Untreated	95	Lung Clarified Homogenates	7716	[ORF1ab]	14374	C->G	0.978503	0.0212914	Transversion	ACU	AGU	NS	T->S
Untreated	95	Lung Clarified Homogenates	9390	[ORF1ab]	7384	A->G	0.964789	0.0345578	Transition	GAC	GGC	NS	D->G
Untreated	95	Lung Clarified Homogenates	9886	[ORF1ab]	6352	C->U	0.97733	0.0208762	Transition	UAC	UAU	S	-
Untreated	95	Lung Clarified Homogenates	10912	[ORF1ab]	9458	A->C	0.98	0.0180903	Transversion	UUA	UUC	NS	L->F
Untreated	95	Lung Clarified Homogenates	11728 ¤	[ORF1ab]	14810	A->G	0.988589	0.0111164	Transition	AGA	AGG	S	-
Untreated	95	Lung Clarified Homogenates	12556	[ORF1ab]	9199	A->C	0.986303	0.0135297	Transversion	GAA	GAC	NS	E->D
Untreated	95	Lung Clarified Homogenates	13030	[ORF1ab]	10722	U->C	0.977243	0.0216495	Transition	GGU	GGC	S	-
Untreated	95	Lung Clarified Homogenates	13115	[ORF1ab]	10439	C->U	0.988696	0.0111346	Transition	CUA	UUA	S	-
Untreated	95	Lung Clarified Homogenates	13536	[ORF1ab]	8027	C->U	0.983182	0.0169258	Transition	UAC	UAU	S	-
Untreated	95	Lung Clarified Homogenates	14220	[ORF1ab]	8929	C->U	0.985329	0.0145953	Transition	GAC	GAU	S	-
Untreated	95	Lung Clarified Homogenates	14250	[ORF1ab]	9480	G->A	0.867089	0.128757	Transition	UUG	UUA	S	-
Untreated	95	Lung Clarified Homogenates	14932	[ORF1ab]	13385	C->U	0.945013	0.0526514	Transition	CUA	UUA	S	-
Untreated	95	Lung Clarified Homogenates	17678	[ORF1ab]	3946	C->U	0.988343	0.0106979	Transition	ACG	AUG	NS	T->M
Untreated	95	Lung Clarified Homogenates	17931	[ORF1ab]	6095	U->A	0.968335	0.0314974	Transversion	AUU	AUA	S	-
Untreated	95	Lung Clarified Homogenates	18261	[ORF1ab]	5103	C->U	0.967078	0.0315582	Transition	AUC	AUU	S	-
Untreated	95	Lung Clarified Homogenates	18861	[ORF1ab]	7280	A->C	0.883104	0.11703	Transversion	GCA	GCC	S	-
Untreated	95	Lung Clarified Homogenates	20221	[ORF1ab]	9118	C->A	0.99	0.0135582	Transversion	CAA	AAA	NS	Q->K
Untreated	95	Lung Clarified Homogenates	21023	[ORF1ab]	10846	A->G	0.954914	0.0447609	Transition	AAU	AGU	NS	N->S
Untreated	95	Lung Clarified Homogenates	21137	[ORF1ab]	9181	A->G	0.980721	0.0190622	Transition	AAG	AGG	NS	K->R
Untreated	95	Lung Clarified Homogenates	22005	[S]	4513	A->C	0.948371	0.047619	Transversion	AAC	ACC	NS	N->T
Untreated	95	Lung Clarified Homogenates	22303 ¤	[S]	16498	T->G	0.683477	0.315686	Transversion	AGT	AGG	NS	S->R
Untreated	95	Lung Clarified Homogenates	22687	[S]	5669	C->A	0.951667	0.0514055	Transversion	UCC	UCA	S	-
Untreated	95	Lung Clarified Homogenates	23266	[S]	8025	C->A	0.986417	0.0128125	Transversion	GAC	GAA	NS	D->E
Untreated	95	Lung Clarified Homogenates	28157	[ORF8]	8031	U->C	0.967376	0.0325447	Transition	AUU	AUC	S	-
Untreated	95	Lung Clarified Homogenates	28737	[N]	11403	C->U	0.984215	0.0158395	Transition	GCU	GUU	NS	A->V
Untreated	95	Lung Clarified Homogenates	28854	[N]	11422	C->U	0.988093	0.0115378	Transition	UCA	UUA	NS	S->L
Untreated	96	Lung Clarified Homogenates	178	-	69148	A->G	0.972595	0.0270467	Transition	-	-	NC	-
Untreated	96	Lung Clarified Homogenates	365	[ORF1ab]	34834	U->G	0.948958	0.0504591	Transversion	UCC	GCC	NS	S->A
Untreated	96	Lung Clarified Homogenates	391	[ORF1ab]	35911	A->G	0.980312	0.0195173	Transition	GCA	GCG	S	-
Untreated	96	Lung Clarified Homogenates	1165	[ORF1ab]	46583	U->C	0.987699	0.011961	Transition	AUU	AUC	S	-
Untreated	96	Lung Clarified Homogenates	1442	[ORF1ab]	52724	U->A	0.98293	0.0149368	Transversion	UUG	AUG	NS	L->M
Untreated	96	Lung Clarified Homogenates	2485	[ORF1ab]	65018	C->U	0.985419	0.0122196	Transition	AUC	AUU	S	-
Untreated	96	Lung Clarified Homogenates	2578 ¤	[ORF1ab]	114840	T->A	0.854223	0.144431	Transversion	AGT	AGA	NS	S->R
Untreated	96	Lung Clarified Homogenates	2918	[ORF1ab]	15275	C->G	0.99	0.0108792	Transversion	CCA	GCA	NS	P->A
Untreated	96	Lung Clarified Homogenates	3053	[ORF1ab]	19523	G->A	0.987502	0.0111971	Transition	GAU	AAU	NS	D->N
Untreated	96	Lung Clarified Homogenates	3110	[ORF1ab]	20498	U->C	0.988535	0.0114005	Transition	UAU	CAU	NS	Y->H
Untreated	96	Lung Clarified Homogenates	6706	[ORF1ab]	20721	C->A	0.86907	0.119838	Transversion	AAC	AAA	NS	N->K
Untreated	96	Lung Clarified Homogenates	7086	[ORF1ab]	16654	C->U	0.980966	0.0187234	Transition	ACU	AUU	NS	T->I
Untreated	96	Lung Clarified Homogenates	9497	[ORF1ab]	19445	G->A	0.963641	0.0357495	Transition	GUU	AUU	NS	V->I
Untreated	96	Lung Clarified Homogenates	11728 ¤	[ORF1ab]	38667	A->G	0.975845	0.0239979	Transition	AGA	AGG	S	-
Untreated	96	Lung Clarified Homogenates	12083 ¤	[ORF1ab]	19980	A->G	0.98003	0.0194684	Transition	ACC	GCC	NS	T->A
Untreated	96	Lung Clarified Homogenates	14049	[ORF1ab]	47954	U->G	0.98851	0.0104232	Transversion	GGU	GGG	S	-
Untreated	96	Lung Clarified Homogenates	14723	[ORF1ab]	25613	U->A	0.983485	0.0155495	Transversion	UUC	UAC	NS	F->Y
Untreated	96	Lung Clarified Homogenates	18086	[ORF1ab]	18380	C->U	0.952503	0.0474964	Transition	ACU	AUU	NS	T->I
Untreated	96	Lung Clarified Homogenates	22303 ¤	[S]	161024	T->G	0.759992	0.239533	Transversion	AGT	AGG	NS	S->R
Untreated	96	Lung Clarified Homogenates	22330	[S]	207528	A->U	0.991216	0.0100638	Transversion	UCA	UCU	S	-
Untreated	96	Lung Clarified Homogenates	22886	[S]	85135	G->C	0.970259	0.0289161	Transversion	GAU	CAU	NS	D->H
Untreated	96	Lung Clarified Homogenates	23730	[S]	68447	C->A	0.980876	0.0177929	Transversion	ACC	AAC	NS	T->N
Untreated	96	Lung Clarified Homogenates	26333	[E]	66797	C->U	0.97693	0.0229934	Transition	ACA	AUA	NS	T->I
Untreated	96	Lung Clarified Homogenates	28858	[N]	18128	A->G	0.977659	0.0197427	Transition	AGA	AGG	S	-
Untreated	96	Lung Clarified Homogenates	28906	[N]	17479	U->A	0.951199	0.0478938	Transversion	GCU	GCA	S	-
Untreated	96	Lung Clarified Homogenates	29333	[N]	40188	A->C	0.930402	0.0675277	Transversion	AAU	CAU	NS	N->H
75mg/day	97	Lung Clarified Homogenates	373	[ORF1ab]	20280	G->A	0.988757	0.0113682	Transition	GAG	GAA	S	-
75mg/day	97	Lung Clarified Homogenates	579	[ORF1ab]	27652	G->A	0.983871	0.0161189	Transition	GGU	GAU	NS	G->D
75mg/day	97	Lung Clarified Homogenates	1887	[ORF1ab]	21295	C->U	0.988072	0.0120684	Transition	GCU	GUU	NS	A->V
75mg/day	97	Lung Clarified Homogenates	4347	[ORF1ab]	31869	C->U	0.986162	0.0138828	Transition	UCU	UUU	NS	S->F
75mg/day	97	Lung Clarified Homogenates	7435	[ORF1ab]	8605	U->A	0.971063	0.0288114	Transversion	UUU	UUA	NS	F->L
75mg/day	97	Lung Clarified Homogenates	8547	[ORF1ab]	11984	A->G	0.986565	0.0134541	Transition	AAG	AGG	NS	K->R
75mg/day	97	Lung Clarified Homogenates	10068	[ORF1ab]	34919	A->U	0.930324	0.0698532	Transversion	AAA	AUA	NS	K->I
75mg/day	97	Lung Clarified Homogenates	11516	[ORF1ab]	19282	G->A	0.979774	0.0200146	Transition	GUC	AUC	NS	V->I
75mg/day	97	Lung Clarified Homogenates	12083 ¤	[ORF1ab]	15995	A->G	0.98387	0.0162186	Transition	ACC	GCC	NS	T->A
75mg/day	97	Lung Clarified Homogenates	12535	[ORF1ab]	18214	U->A	0.98578	0.0140112	Transversion	ACU	ACA	S	-
75mg/day	97	Lung Clarified Homogenates	13499	[ORF1ab]	19968	C->U	0.989032	0.0110656	Transition	ACA	AUA	NS	T->I
75mg/day	97	Lung Clarified Homogenates	14250	[ORF1ab]	56142	G->A	0.937979	0.0603174	Transition	UUG	UUA	S	-
75mg/day	97	Lung Clarified Homogenates	15193	[ORF1ab]	102662	G->A	0.986236	0.0138001	Transition	GCU	ACU	NS	A->T
75mg/day	97	Lung Clarified Homogenates	19451	[ORF1ab]	10012	C->U	0.981622	0.0184435	Transition	GCU	GUU	NS	A->V
75mg/day	97	Lung Clarified Homogenates	21158	[ORF1ab]	17872	U->C	0.988026	0.0120699	Transition	GUG	GCG	NS	V->A
75mg/day	97	Lung Clarified Homogenates	22303 ¤	[S]	41394	T->G	0.730396	0.268262	Transversion	AGT	AGG	NS	S->R
75mg/day	97	Lung Clarified Homogenates	22799	[S]	19016	G->A	0.987958	0.0117434	Transition	GGG	AGG	NS	G->R
75mg/day	97	Lung Clarified Homogenates	23367	[S]	22974	C->U	0.987421	0.0125265	Transition	ACA	AUA	NS	T->I
75mg/day	97	Lung Clarified Homogenates	23671	[S]	19947	U->A	0.979546	0.019999	Transversion	AAU	AAA	NS	N->K
75mg/day	97	Lung Clarified Homogenates	28866	[N]	29637	C->U	0.989169	0.0109425	Transition	ACU	AUU	NS	T->I
75mg/day	98	Lung Clarified Homogenates	3885	[ORF1ab]	84927	C->U	0.987566	0.0120371	Transition	CCU	CUU	NS	P->L
75mg/day	98	Lung Clarified Homogenates	3893	[ORF1ab]	84862	G->A	0.989112	0.0100527	Transition	GAA	AAA	NS	E->K
75mg/day	98	Lung Clarified Homogenates	4986	[ORF1ab]	169283	U->C	0.847149	0.151381	Transition	GUA	GCA	NS	V->A
75mg/day	98	Lung Clarified Homogenates	6323	[ORF1ab]	18863	G->A	0.99	0.0100626	Transition	GAA	AAA	NS	E->K
75mg/day	98	Lung Clarified Homogenates	6706	[ORF1ab]	43181	C->A	0.88	0.116112	Transversion	AAC	AAA	NS	N->K
75mg/day	98	Lung Clarified Homogenates	6807	[ORF1ab]	34222	C->U	0.980305	0.0190179	Transition	ACU	AUU	NS	T->I
75mg/day	98	Lung Clarified Homogenates	6924	[ORF1ab]	28118	C->U	0.828971	0.17116	Transition	UCA	UUA	NS	S->L
75mg/day	98	Lung Clarified Homogenates	7083	[ORF1ab]	28130	C->U	0.935478	0.0645744	Transition	UCU	UUU	NS	S->F
75mg/day	98	Lung Clarified Homogenates	10738	[ORF1ab]	102245	U->A	0.98	0.0239864	Transversion	AAU	AAA	NS	N->K
75mg/day	98	Lung Clarified Homogenates	11327	[ORF1ab]	89220	G->A	0.959953	0.0388656	Transition	GCU	ACU	NS	A->T
75mg/day	98	Lung Clarified Homogenates	11601	[ORF1ab]	76292	U->C	0.961621	0.0383424	Transition	AUA	ACA	NS	I->T
75mg/day	98	Lung Clarified Homogenates	11728 ¤	[ORF1ab]	199615	A->G	0.982917	0.0170727	Transition	AGA	AGG	S	-
75mg/day	98	Lung Clarified Homogenates	11775	[ORF1ab]	226885	C->U	0.988642	0.0111532	Transition	GCC	GUC	NS	A->V
75mg/day	98	Lung Clarified Homogenates	11974	[ORF1ab]	32925	U->C	0.985786	0.0135421	Transition	GAU	GAC	S	-
75mg/day	98	Lung Clarified Homogenates	12083 ¤	[ORF1ab]	41063	A->G	0.99	0.0138844	Transition	ACC	GCC	NS	T->A
75mg/day	98	Lung Clarified Homogenates	13165	[ORF1ab]	51239	A->U	0.98	0.0247176	Transversion	ACA	ACU	S	-
75mg/day	98	Lung Clarified Homogenates	13497	[ORF1ab]	50304	U->C	0.987854	0.0121519	Transition	CUU	CUC	S	-
75mg/day	98	Lung Clarified Homogenates	13914	[ORF1ab]	98749	U->C	0.99	0.0125538	Transition	AAU	AAC	S	-
75mg/day	98	Lung Clarified Homogenates	14250	[ORF1ab]	60306	G->A	0.98	0.0200071	Transition	UUG	UUA	S	-
75mg/day	98	Lung Clarified Homogenates	14511	[ORF1ab]	55621	G->A	0.988278	0.0113525	Transition	CAG	CAA	S	-
75mg/day	98	Lung Clarified Homogenates	15071	[ORF1ab]	98367	U->A	0.863125	0.136911	Transversion	CUU	CAU	NS	L->H
75mg/day	98	Lung Clarified Homogenates	15509	[ORF1ab]	57102	C->U	0.978967	0.0186438	Transition	GCU	GUU	NS	A->V
75mg/day	98	Lung Clarified Homogenates	16586	[ORF1ab]	25546	C->G	0.99	0.011437	Transversion	GCU	GGU	NS	A->G
75mg/day	98	Lung Clarified Homogenates	19757	[ORF1ab]	50833	A->U	0.949501	0.0480849	Transversion	AAA	AUA	NS	K->I
75mg/day	98	Lung Clarified Homogenates	22113	[S]	48466	G->A	0.99	0.0145911	Transition	GGU	GAU	NS	G->D
75mg/day	98	Lung Clarified Homogenates	22303 ¤	[S]	91195	T->G	0.690465	0.307833	Transversion	AGT	AGG	NS	S->R
75mg/day	98	Lung Clarified Homogenates	22528	[S]	44651	A->C	0.948736	0.0505254	Transversion	CCA	CCC	S	-
75mg/day	98	Lung Clarified Homogenates	23916	[S]	44168	U->C	0.889784	0.10637	Transition	GUC	GCC	NS	V->A
75mg/day	98	Lung Clarified Homogenates	25844	[ORF3a]	58697	C->G	0.977001	0.021065	Transversion	ACU	AGU	NS	T->S
75mg/day	98	Lung Clarified Homogenates	28163	[ORF8]	40572	C->U	0.989056	0.0106185	Transition	UGC	UGU	S	-
75mg/day	98	Lung Clarified Homogenates	28248	[ORF8]	41597	G->A	0.949564	0.0477328	Transition	GAU	AAU	NS	D->N
75mg/day	98	Lung Clarified Homogenates	28632	[N]	39586	G->A	0.979109	0.020304	Transition	GGA	GAA	NS	G->E
75mg/day	98	Lung Clarified Homogenates	28868	[N]	37609	C->U	0.986865	0.0129738	Transition	CCA	UCA	NS	P->S
75mg/day	98	Lung Clarified Homogenates	29333	[N]	71672	A->C	0.969277	0.0294788	Transversion	AAU	CAU	NS	N->H
75mg/day	99	Lung Clarified Homogenates	373	[ORF1ab]	38421	G->A	0.958616	0.0421549	Transition	GAG	GAA	S	-
75mg/day	99	Lung Clarified Homogenates	614	[ORF1ab]	46840	G->A	0.988023	0.011945	Transition	GCU	ACU	NS	A->T
75mg/day	99	Lung Clarified Homogenates	677	[ORF1ab]	44800	G->A	0.984866	0.0151978	Transition	GCC	ACC	NS	A->T
75mg/day	99	Lung Clarified Homogenates	1041	[ORF1ab]	36744	U->G	0.966743	0.0335688	Transversion	UUG	UGG	NS	L->W
75mg/day	99	Lung Clarified Homogenates	2827	[ORF1ab]	15819	U->C	0.98034	0.0195854	Transition	AAU	AAC	S	-
75mg/day	99	Lung Clarified Homogenates	2891	[ORF1ab]	21503	G->A	0.989118	0.0109448	Transition	GCA	ACA	NS	A->T
75mg/day	99	Lung Clarified Homogenates	3077	[ORF1ab]	25678	G->A	0.985123	0.0149301	Transition	GAA	AAA	NS	E->K
75mg/day	99	Lung Clarified Homogenates	3345	[ORF1ab]	21793	G->A	0.989446	0.0104743	Transition	AGU	AAU	NS	S->N
75mg/day	99	Lung Clarified Homogenates	3434	[ORF1ab]	22934	G->A	0.738554	0.261832	Transition	GUU	AUU	NS	V->I
75mg/day	99	Lung Clarified Homogenates	3700	[ORF1ab]	28006	U->C	0.949939	0.0498601	Transition	CUU	CUC	S	-
75mg/day	99	Lung Clarified Homogenates	3722	[ORF1ab]	25141	A->G	0.888111	0.110855	Transition	AUU	GUU	NS	I->V
75mg/day	99	Lung Clarified Homogenates	3743	[ORF1ab]	27913	C->U	0.947695	0.0524511	Transition	CAU	UAU	NS	H->Y
75mg/day	99	Lung Clarified Homogenates	4009	[ORF1ab]	21552	C->U	0.901448	0.099054	Transition	UUC	UUU	S	-
75mg/day	99	Lung Clarified Homogenates	4900	[ORF1ab]	59815	C->U	0.99	0.0133566	Transition	CAC	CAU	S	-
75mg/day	99	Lung Clarified Homogenates	5542	[ORF1ab]	24207	G->A	0.98992	0.0100113	Transition	CAG	CAA	S	-
75mg/day	99	Lung Clarified Homogenates	5693	[ORF1ab]	25387	C->U	0.978454	0.0215536	Transition	CCA	UCA	NS	P->S
75mg/day	99	Lung Clarified Homogenates	6195	[ORF1ab]	19293	C->U	0.981029	0.0178459	Transition	CCC	CUC	NS	P->L
75mg/day	99	Lung Clarified Homogenates	6641	[ORF1ab]	20751	G->A	0.988097	0.0119804	Transition	GGU	AGU	NS	G->S
75mg/day	99	Lung Clarified Homogenates	7108	[ORF1ab]	29127	C->U	0.959728	0.0405022	Transition	UAC	UAU	S	-
75mg/day	99	Lung Clarified Homogenates	7272	[ORF1ab]	10511	G->A	0.988679	0.0102974	Transition	AGG	AAG	NS	R->K
75mg/day	99	Lung Clarified Homogenates	7388	[ORF1ab]	6748	G->A	0.979253	0.0207215	Transition	GCC	ACC	NS	A->T
75mg/day	99	Lung Clarified Homogenates	7843	[ORF1ab]	8605	C->U	0.98559	0.0141952	Transition	AAC	AAU	S	-
75mg/day	99	Lung Clarified Homogenates	8006	[ORF1ab]	11827	G->A	0.989093	0.0107353	Transition	GGU	AGU	NS	G->S
75mg/day	99	Lung Clarified Homogenates	8078	[ORF1ab]	9490	C->U	0.967861	0.0323986	Transition	CCA	UCA	NS	P->S
75mg/day	99	Lung Clarified Homogenates	8152	[ORF1ab]	11341	C->U	0.933163	0.0666549	Transition	GUC	GUU	S	-
75mg/day	99	Lung Clarified Homogenates	8171	[ORF1ab]	11616	G->A	0.977273	0.0228537	Transition	GCA	ACA	NS	A->T
75mg/day	99	Lung Clarified Homogenates	8605	[ORF1ab]	8902	C->U	0.99	0.0135266	Transition	UUC	UUU	S	-
75mg/day	99	Lung Clarified Homogenates	8849	[ORF1ab]	12048	G->A	0.975598	0.0238275	Transition	GUG	AUG	NS	V->M
75mg/day	99	Lung Clarified Homogenates	8939	[ORF1ab]	9754	G->U	0.926594	0.0735172	Transversion	GUU	UUU	NS	V->F
75mg/day	99	Lung Clarified Homogenates	8972	[ORF1ab]	11250	A->G	0.98	0.018396	Transition	AUA	GUA	NS	I->V
75mg/day	99	Lung Clarified Homogenates	9389	[ORF1ab]	7102	G->A	0.71	0.294242	Transition	GAC	AAC	NS	D->N
75mg/day	99	Lung Clarified Homogenates	9443	[ORF1ab]	8940	C->U	0.988926	0.0100497	Transition	CUU	UUU	NS	L->F
75mg/day	99	Lung Clarified Homogenates	9473	[ORF1ab]	11136	G->A	0.967942	0.0265106	Transition	GCU	ACU	NS	A->T
75mg/day	99	Lung Clarified Homogenates	9572	[ORF1ab]	13605	G->A	0.929144	0.0711791	Transition	GGU	AGU	NS	G->S
75mg/day	99	Lung Clarified Homogenates	9658	[ORF1ab]	27940	G->A	0.973228	0.0281754	Transition	AUG	AUA	NS	M->I
75mg/day	99	Lung Clarified Homogenates	10054	[ORF1ab]	21062	G->A	0.956699	0.043779	Transition	CAG	CAA	S	-
75mg/day	99	Lung Clarified Homogenates	10091	[ORF1ab]	23549	G->A	0.981231	0.0189663	Transition	GUU	AUU	NS	V->I
75mg/day	99	Lung Clarified Homogenates	10891	[ORF1ab]	20731	U->C	0.988954	0.011035	Transition	CGU	CGC	S	-
75mg/day	99	Lung Clarified Homogenates	10905	[ORF1ab]	20885	G->A	0.988221	0.0116256	Transition	AGU	AAU	NS	S->N
75mg/day	99	Lung Clarified Homogenates	11138	[ORF1ab]	12759	G->A	0.98	0.0174527	Transition	GCA	ACA	NS	A->T
75mg/day	99	Lung Clarified Homogenates	11207	[ORF1ab]	17948	G->A	0.973145	0.0269121	Transition	GCU	ACU	NS	A->T
75mg/day	99	Lung Clarified Homogenates	11333	[ORF1ab]	18878	G->A	0.929601	0.067177	Transition	GUG	AUG	NS	V->M
75mg/day	99	Lung Clarified Homogenates	11541	[ORF1ab]	12144	U->G	0.660738	0.338443	Transversion	GUU	GGU	NS	V->G
75mg/day	99	Lung Clarified Homogenates	11652	[ORF1ab]	14341	U->A	0.942542	0.0574237	Transversion	CUC	CAC	NS	L->H
75mg/day	99	Lung Clarified Homogenates	11663	[ORF1ab]	13607	C->U	0.97075	0.0294489	Transition	CUC	UUC	NS	L->F
75mg/day	99	Lung Clarified Homogenates	12160	[ORF1ab]	11228	G->A	0.970609	0.0283528	Transition	GAG	GAA	S	-
75mg/day	99	Lung Clarified Homogenates	12427	[ORF1ab]	13435	U->C	0.97	0.0275167	Transition	GAU	GAC	S	-
75mg/day	99	Lung Clarified Homogenates	13443	[ORF1ab]	14554	C->U	0.973409	0.0267665	Transition	UCA	UUA	NS	S->L
75mg/day	99	Lung Clarified Homogenates	13514	[ORF1ab]	13967	G->A	0.982602	0.0173348	Transition	GGC	GAC	NS	G->D
75mg/day	99	Lung Clarified Homogenates	16929	[ORF1ab]	38063	A->U	0.951291	0.0485267	Transversion	ACA	ACU	S	-
75mg/day	99	Lung Clarified Homogenates	17135	[ORF1ab]	33249	C->U	0.99	0.0122515	Transition	CCU	CUU	NS	P->L
75mg/day	99	Lung Clarified Homogenates	17257	[ORF1ab]	64290	G->C	0.97	0.0273695	Transversion	GAG	CAG	NS	E->Q
75mg/day	99	Lung Clarified Homogenates	17659	[ORF1ab]	30782	U->G	0.706744	0.290062	Transversion	UUU	GUU	NS	F->V
75mg/day	99	Lung Clarified Homogenates	18838	[ORF1ab]	47299	G->A	0.969957	0.0296952	Transition	GCA	ACA	NS	A->T
75mg/day	99	Lung Clarified Homogenates	18973	[ORF1ab]	49487	G->A	0.988906	0.010979	Transition	GUU	AUU	NS	V->I
75mg/day	99	Lung Clarified Homogenates	19109	[ORF1ab]	40138	G->A	0.913673	0.0875638	Transition	AGU	AAU	NS	S->N
75mg/day	99	Lung Clarified Homogenates	19866	[ORF1ab]	19484	U->C	0.988298	0.0116905	Transition	AAU	AAC	S	-
75mg/day	99	Lung Clarified Homogenates	19918	[ORF1ab]	19916	G->A	0.988502	0.0110013	Transition	GGU	AGU	NS	G->S
75mg/day	99	Lung Clarified Homogenates	19973	[ORF1ab]	13329	C->U	0.937955	0.0623204	Transition	CCA	CUA	NS	P->L
75mg/day	99	Lung Clarified Homogenates	20060	[ORF1ab]	9765	G->A	0.979621	0.0204292	Transition	AGU	AAU	NS	S->N
75mg/day	99	Lung Clarified Homogenates	20259	[ORF1ab]	15012	C->U	0.986677	0.012948	Transition	UUC	UUU	S	-
75mg/day	99	Lung Clarified Homogenates	20756	[ORF1ab]	14680	G->A	0.962738	0.0372096	Transition	AGU	AAU	NS	S->N
75mg/day	99	Lung Clarified Homogenates	21466	[ORF1ab]	10845	A->G	0.987183	0.0122133	Transition	AUG	GUG	NS	M->V
75mg/day	99	Lung Clarified Homogenates	21774	[S]	14990	C->U	0.93469	0.065778	Transition	UCU	UUU	NS	S->F
75mg/day	99	Lung Clarified Homogenates	21986	[S]	8852	G->A	0.989042	0.0108531	Transition	GGU	AGU	NS	G->S
75mg/day	99	Lung Clarified Homogenates	22303 ¤	[S]	41903	T->G	0.510679	0.488386	Transversion	AGT	AGG	NS	S->R
75mg/day	99	Lung Clarified Homogenates	23059	[S]	14625	C->U	0.963214	0.0369328	Transition	CCC	CCU	S	-
75mg/day	99	Lung Clarified Homogenates	23449	[S]	22339	U->C	0.916693	0.0844402	Transition	CUU	CUC	S	-
75mg/day	99	Lung Clarified Homogenates	23455	[S]	21063	U->C	0.982861	0.0172794	Transition	CCU	CCC	S	-
75mg/day	99	Lung Clarified Homogenates	23707	[S]	15711	C->U	0.984915	0.0153015	Transition	CCC	CCU	S	-
75mg/day	99	Lung Clarified Homogenates	24169	[S]	22026	G->A	0.928539	0.0712494	Transition	AUG	AUA	NS	M->I
75mg/day	99	Lung Clarified Homogenates	24200	[S]	22840	G->A	0.980166	0.0196716	Transition	GGU	AGU	NS	G->S
75mg/day	99	Lung Clarified Homogenates	24680	[S]	30276	G->A	0.977309	0.0215897	Transition	GUU	AUU	NS	V->I
75mg/day	99	Lung Clarified Homogenates	25069	[S]	14686	C->U	0.98107	0.0175269	Transition	AUC	AUU	S	-
75mg/day	99	Lung Clarified Homogenates	25145	[S]	17131	G->A	0.986866	0.0126649	Transition	GAA	AAA	NS	E->K
75mg/day	99	Lung Clarified Homogenates	25160	[S]	18070	C->U	0.985335	0.0147379	Transition	CUC	UUC	NS	L->F
75mg/day	99	Lung Clarified Homogenates	25248	[S]	19254	U->G	0.99	0.0113325	Transversion	AUG	AGG	NS	M->R
75mg/day	99	Lung Clarified Homogenates	25549	[ORF3a]	16307	C->U	0.974673	0.0252663	Transition	CUU	UUU	NS	L->F
75mg/day	99	Lung Clarified Homogenates	25599	[ORF3a]	16060	G->A	0.986426	0.0136378	Transition	UGG	UGA	NS	W->STOP
75mg/day	99	Lung Clarified Homogenates	25621	[ORF3a]	16542	G->A	0.956535	0.0436564	Transition	GUU	AUU	NS	V->I
75mg/day	99	Lung Clarified Homogenates	25955	[ORF3a]	15676	G->A	0.984881	0.0146841	Transition	GGU	GAU	NS	G->D
75mg/day	99	Lung Clarified Homogenates	25981	[ORF3a]	15687	G->C	0.99	0.0139311	Transversion	GUA	CUA	NS	V->L
75mg/day	99	Lung Clarified Homogenates	26107	[ORF3a]	15703	G->A	0.966567	0.0332314	Transition	GAG	AAG	NS	E->K
75mg/day	99	Lung Clarified Homogenates	26250	[E]	17657	C->U	0.98839	0.0117002	Transition	UAC	UAU	S	-
75mg/day	99	Lung Clarified Homogenates	26570	[M]	13135	C->U	0.986144	0.0136263	Transition	CUC	CUU	S	-
75mg/day	99	Lung Clarified Homogenates	26647	[M]	12039	G->A	0.98563	0.0136043	Transition	AGG	AAG	NS	R->K
75mg/day	99	Lung Clarified Homogenates	26736	[M]	18106	A->U	0.929526	0.0699324	Transversion	AGA	UGA	NS	R->STOP
75mg/day	99	Lung Clarified Homogenates	26840	[M]	16788	G->A	0.989814	0.0100415	Transition	ACG	ACA	S	-
75mg/day	99	Lung Clarified Homogenates	26892	[M]	13960	C->U	0.923926	0.0765443	Transition	CUC	UUC	NS	L->F
75mg/day	99	Lung Clarified Homogenates	26937	[M]	13433	G->A	0.989727	0.0103262	Transition	GUA	AUA	NS	V->I
75mg/day	99	Lung Clarified Homogenates	27225	[ORF6]	27120	G->A	0.976844	0.0233388	Transition	CAG	CAA	S	-
75mg/day	99	Lung Clarified Homogenates	27238	[ORF6]	25924	G->A	0.919611	0.0802894	Transition	GAG	AAG	NS	E->K
75mg/day	99	Lung Clarified Homogenates	27441	[ORF7a]	21867	G->A	0.888508	0.110509	Transition	GAG	GAA	S	-
75mg/day	99	Lung Clarified Homogenates	27521	[ORF7a]	29742	A->C	0.949902	0.0503939	Transversion	AAU	ACU	NS	N->T
75mg/day	99	Lung Clarified Homogenates	27836	[ORF7b]	20840	C->U	0.976823	0.0229052	Transition	AUC	AUU	S	-
75mg/day	99	Lung Clarified Homogenates	28036	[ORF8]	28575	G->A	0.986737	0.0131839	Transition	AGA	AAA	NS	R->K
75mg/day	99	Lung Clarified Homogenates	28128	[ORF8]	21936	U->C	0.972237	0.0270666	Transition	UAU	CAU	NS	Y->H
75mg/day	99	Lung Clarified Homogenates	28767	[N]	27127	C->U	0.96251	0.0375801	Transition	ACA	AUA	NS	T->I
75mg/day	99	Lung Clarified Homogenates	28975	[N]	59831	G->A	0.979693	0.0202527	Transition	AUG	AUA	NS	M->I
75mg/day	100	Lung Clarified Homogenates	204	-	47191	G->A	0.989299	0.0107573	Transition	-	-	NC	-
75mg/day	100	Lung Clarified Homogenates	252	-	33323	G->A	0.989527	0.010519	Transition	-	-	NC	-
75mg/day	100	Lung Clarified Homogenates	367	[ORF1ab]	32728	C->U	0.953251	0.0472192	Transition	UCC	UCU	S	-
75mg/day	100	Lung Clarified Homogenates	376	[ORF1ab]	32590	G->A	0.984781	0.0153123	Transition	GAG	GAA	S	-
75mg/day	100	Lung Clarified Homogenates	501	[ORF1ab]	37410	C->U	0.989922	0.0101559	Transition	GCA	GUA	NS	A->V
75mg/day	100	Lung Clarified Homogenates	553	[ORF1ab]	40374	G->A	0.967281	0.0326217	Transition	CAG	CAA	S	-
75mg/day	100	Lung Clarified Homogenates	615	[ORF1ab]	36912	C->U	0.988676	0.0113621	Transition	GCU	GUU	NS	A->V
75mg/day	100	Lung Clarified Homogenates	646	[ORF1ab]	35044	U->C	0.989927	0.0101791	Transition	GGU	GGC	S	-
75mg/day	100	Lung Clarified Homogenates	660	[ORF1ab]	36222	G->A	0.988847	0.011313	Transition	GGU	GAU	NS	G->D
75mg/day	100	Lung Clarified Homogenates	714	[ORF1ab]	35201	G->A	0.989318	0.0106174	Transition	GGC	GAC	NS	G->D
75mg/day	100	Lung Clarified Homogenates	842	[ORF1ab]	47294	C->A	0.99	0.0101036	Transversion	CCU	ACU	NS	P->T
75mg/day	100	Lung Clarified Homogenates	854	[ORF1ab]	47897	C->U	0.971126	0.0285774	Transition	CCU	UCU	NS	P->S
75mg/day	100	Lung Clarified Homogenates	910	[ORF1ab]	47194	G->A	0.989914	0.010192	Transition	UUG	UUA	S	-
75mg/day	100	Lung Clarified Homogenates	914	[ORF1ab]	46800	G->A	0.988269	0.0113714	Transition	GAA	AAA	NS	E->K
75mg/day	100	Lung Clarified Homogenates	958	[ORF1ab]	44386	C->U	0.987519	0.0125275	Transition	UGC	UGU	S	-
75mg/day	100	Lung Clarified Homogenates	981	[ORF1ab]	39355	C->U	0.989023	0.0109015	Transition	GCU	GUU	NS	A->V
75mg/day	100	Lung Clarified Homogenates	985	[ORF1ab]	37556	G->A	0.989216	0.0108749	Transition	UGG	UGA	NS	W->STOP
75mg/day	100	Lung Clarified Homogenates	1025	[ORF1ab]	30231	C->U	0.985082	0.0149596	Transition	CCU	UCU	NS	P->S
75mg/day	100	Lung Clarified Homogenates	1026	[ORF1ab]	29743	C->U	0.984938	0.0153229	Transition	CCU	CUU	NS	P->L
75mg/day	100	Lung Clarified Homogenates	1043	[ORF1ab]	28385	G->A	0.978686	0.0211866	Transition	GCA	ACA	NS	A->T
75mg/day	100	Lung Clarified Homogenates	1433	[ORF1ab]	39023	G->A	0.989903	0.0100101	Transition	GAA	AAA	NS	E->K
75mg/day	100	Lung Clarified Homogenates	1467	[ORF1ab]	44557	G->A	0.990035	0.0100482	Transition	GGU	GAU	NS	G->D
75mg/day	100	Lung Clarified Homogenates	1524	[ORF1ab]	51862	G->A	0.989067	0.0107556	Transition	UGU	UAU	NS	C->Y
75mg/day	100	Lung Clarified Homogenates	1548	[ORF1ab]	52773	G->A	0.989654	0.0105756	Transition	AGC	AAC	NS	S->N
75mg/day	100	Lung Clarified Homogenates	1550	[ORF1ab]	52755	G->A	0.979793	0.0204868	Transition	GCU	ACU	NS	A->T
75mg/day	100	Lung Clarified Homogenates	1589	[ORF1ab]	48262	G->A	0.989826	0.0101893	Transition	GGU	AGU	NS	G->S
75mg/day	100	Lung Clarified Homogenates	1663	[ORF1ab]	35980	C->U	0.981101	0.0152872	Transition	GAC	GAU	S	-
75mg/day	100	Lung Clarified Homogenates	1670	[ORF1ab]	35385	C->U	0.990109	0.0101072	Transition	CUU	UUU	NS	L->F
75mg/day	100	Lung Clarified Homogenates	1692	[ORF1ab]	31094	U->C	0.989098	0.0100503	Transition	AUU	ACU	NS	I->T
75mg/day	100	Lung Clarified Homogenates	1880	[ORF1ab]	33455	G->A	0.98628	0.013857	Transition	GAG	AAG	NS	E->K
75mg/day	100	Lung Clarified Homogenates	1884	[ORF1ab]	34383	C->U	0.990199	0.0100641	Transition	GCU	GUU	NS	A->V
75mg/day	100	Lung Clarified Homogenates	1886	[ORF1ab]	35079	G->A	0.990222	0.0100433	Transition	GCU	ACU	NS	A->T
75mg/day	100	Lung Clarified Homogenates	1929	[ORF1ab]	38825	C->U	0.988075	0.0110534	Transition	GCU	GUU	NS	A->V
75mg/day	100	Lung Clarified Homogenates	2002	[ORF1ab]	41198	A->G	0.989417	0.0105584	Transition	AGA	AGG	S	-
75mg/day	100	Lung Clarified Homogenates	2012	[ORF1ab]	42111	G->A	0.988958	0.0109819	Transition	GCU	ACU	NS	A->T
75mg/day	100	Lung Clarified Homogenates	2047	[ORF1ab]	43392	U->C	0.989169	0.0108215	Transition	AAU	AAC	S	-
75mg/day	100	Lung Clarified Homogenates	2062	[ORF1ab]	42603	C->U	0.988968	0.010455	Transition	GCC	GCU	S	-
75mg/day	100	Lung Clarified Homogenates	2177	[ORF1ab]	35744	G->A	0.965868	0.0346829	Transition	GGU	AGU	NS	G->S
75mg/day	100	Lung Clarified Homogenates	2183	[ORF1ab]	35611	G->A	0.984331	0.01613	Transition	GAG	AAG	NS	E->K
75mg/day	100	Lung Clarified Homogenates	2266	[ORF1ab]	35118	U->C	0.989236	0.0109218	Transition	UGU	UGC	S	-
75mg/day	100	Lung Clarified Homogenates	2284	[ORF1ab]	32948	G->A	0.976782	0.0229394	Transition	GAG	GAA	S	-
75mg/day	100	Lung Clarified Homogenates	2416	[ORF1ab]	26869	C->U	0.958949	0.0400599	Transition	UAC	UAU	S	-
75mg/day	100	Lung Clarified Homogenates	2528	[ORF1ab]	44535	G->A	0.988863	0.0113212	Transition	GAA	AAA	NS	E->K
75mg/day	100	Lung Clarified Homogenates	2531	[ORF1ab]	44444	G->A	0.989312	0.0109037	Transition	GUU	AUU	NS	V->I
75mg/day	100	Lung Clarified Homogenates	2659	[ORF1ab]	25012	G->A	0.981849	0.0182959	Transition	AAG	AAA	S	-
75mg/day	100	Lung Clarified Homogenates	2704	[ORF1ab]	26262	C->U	0.989833	0.0101915	Transition	UUC	UUU	S	-
75mg/day	100	Lung Clarified Homogenates	2842	[ORF1ab]	13902	C->U	0.987412	0.0116456	Transition	GCC	GCU	S	-
75mg/day	100	Lung Clarified Homogenates	2977	[ORF1ab]	22278	A->G	0.989182	0.0108356	Transition	ACA	ACG	S	-
75mg/day	100	Lung Clarified Homogenates	3020	[ORF1ab]	21344	C->U	0.983883	0.0156854	Transition	CAU	UAU	NS	H->Y
75mg/day	100	Lung Clarified Homogenates	3053	[ORF1ab]	21816	G->A	0.969243	0.0308159	Transition	GAU	AAU	NS	D->N
75mg/day	100	Lung Clarified Homogenates	3096	[ORF1ab]	24200	C->U	0.988884	0.011282	Transition	UCA	UUA	NS	S->L
75mg/day	100	Lung Clarified Homogenates	3165	[ORF1ab]	26940	C->U	0.987305	0.0106569	Transition	GCU	GUU	NS	A->V
75mg/day	100	Lung Clarified Homogenates	3187	[ORF1ab]	26933	G->A	0.986782	0.0134312	Transition	GAG	GAA	S	-
75mg/day	100	Lung Clarified Homogenates	3485	[ORF1ab]	25681	G->A	0.989253	0.0110008	Transition	GCC	ACC	NS	A->T
75mg/day	100	Lung Clarified Homogenates	3570	[ORF1ab]	25314	G->A	0.975429	0.0245895	Transition	AGU	AAU	NS	S->N
75mg/day	100	Lung Clarified Homogenates	3653	[ORF1ab]	23881	C->U	0.981031	0.0186762	Transition	CUU	UUU	NS	L->F
75mg/day	100	Lung Clarified Homogenates	3773	[ORF1ab]	26238	C->U	0.988871	0.0108573	Transition	CGC	UGC	NS	R->C
75mg/day	100	Lung Clarified Homogenates	3990	[ORF1ab]	19327	C->U	0.98872	0.0114168	Transition	ACU	AUU	NS	T->I
75mg/day	100	Lung Clarified Homogenates	3994	[ORF1ab]	19398	G->A	0.989587	0.0104041	Transition	CUG	CUA	S	-
75mg/day	100	Lung Clarified Homogenates	4357	[ORF1ab]	24248	G->C	0.99	0.011485	Transversion	AAG	AAC	NS	K->N
75mg/day	100	Lung Clarified Homogenates	4682	[ORF1ab]	22517	G->A	0.988453	0.0116967	Transition	GCU	ACU	NS	A->T
75mg/day	100	Lung Clarified Homogenates	5002	[ORF1ab]	42218	C->U	0.984935	0.0151915	Transition	CUC	CUU	S	-
75mg/day	100	Lung Clarified Homogenates	5339	[ORF1ab]	18825	C->U	0.986189	0.0138522	Transition	CCA	UCA	NS	P->S
75mg/day	100	Lung Clarified Homogenates	5347	[ORF1ab]	19447	U->C	0.970844	0.0291348	Transition	GCU	GCC	S	-
75mg/day	100	Lung Clarified Homogenates	5866	[ORF1ab]	14108	C->U	0.980082	0.0196981	Transition	UUC	UUU	S	-
75mg/day	100	Lung Clarified Homogenates	5884	[ORF1ab]	15258	C->U	0.914209	0.088697	Transition	UAC	UAU	S	-
75mg/day	100	Lung Clarified Homogenates	5886	[ORF1ab]	15295	C->U	0.964237	0.0389245	Transition	ACA	AUA	NS	T->I
75mg/day	100	Lung Clarified Homogenates	5900	[ORF1ab]	15876	C->U	0.99	0.0141422	Transition	CCA	UCA	NS	P->S
75mg/day	100	Lung Clarified Homogenates	5974	[ORF1ab]	18486	C->U	0.986693	0.0115087	Transition	GAC	GAU	S	-
75mg/day	100	Lung Clarified Homogenates	6388	[ORF1ab]	9465	C->U	0.980983	0.0181857	Transition	UGC	UGU	S	-
75mg/day	100	Lung Clarified Homogenates	6476	[ORF1ab]	11934	G->A	0.987682	0.0123769	Transition	GUU	AUU	NS	V->I
75mg/day	100	Lung Clarified Homogenates	6532	[ORF1ab]	14305	G->A	0.989584	0.0101462	Transition	GAG	GAA	S	-
75mg/day	100	Lung Clarified Homogenates	6536	[ORF1ab]	14605	G->A	0.985621	0.0100713	Transition	GGC	AGC	NS	G->S
75mg/day	100	Lung Clarified Homogenates	6554	[ORF1ab]	16783	G->A	0.986296	0.0137902	Transition	GCU	ACU	NS	A->T
75mg/day	100	Lung Clarified Homogenates	6633	[ORF1ab]	18164	C->U	0.980731	0.0191699	Transition	GCU	GUU	NS	A->V
75mg/day	100	Lung Clarified Homogenates	6860	[ORF1ab]	17186	G->A	0.967066	0.0328847	Transition	GCA	ACA	NS	A->T
75mg/day	100	Lung Clarified Homogenates	7059	[ORF1ab]	15647	G->A	0.989519	0.0104769	Transition	GGU	GAU	NS	G->D
75mg/day	100	Lung Clarified Homogenates	7320	[ORF1ab]	8216	G->A	0.985516	0.0142156	Transition	AGC	AAC	NS	S->N
75mg/day	100	Lung Clarified Homogenates	7526	[ORF1ab]	12560	G->A	0.974045	0.0259184	Transition	GUC	AUC	NS	V->I
75mg/day	100	Lung Clarified Homogenates	7675	[ORF1ab]	12898	G->A	0.986199	0.0138965	Transition	GCG	GCA	S	-
75mg/day	100	Lung Clarified Homogenates	7834	[ORF1ab]	9614	C->U	0.987518	0.0114352	Transition	AAC	AAU	S	-
75mg/day	100	Lung Clarified Homogenates	7998	[ORF1ab]	12829	C->U	0.98823	0.0115324	Transition	UCU	UUU	NS	S->F
75mg/day	100	Lung Clarified Homogenates	8117	[ORF1ab]	10686	G->A	0.981752	0.0181387	Transition	GCU	ACU	NS	A->T
75mg/day	100	Lung Clarified Homogenates	8184	[ORF1ab]	12200	G->A	0.987623	0.0121127	Transition	GGG	GAG	NS	G->E
75mg/day	100	Lung Clarified Homogenates	8383	[ORF1ab]	13693	U->C	0.98	0.0214077	Transition	AGU	AGC	S	-
75mg/day	100	Lung Clarified Homogenates	8645	[ORF1ab]	10366	C->U	0.987652	0.0122011	Transition	CAU	UAU	NS	H->Y
75mg/day	100	Lung Clarified Homogenates	9024	[ORF1ab]	10559	C->U	0.973104	0.0266819	Transition	ACA	AUA	NS	T->I
75mg/day	100	Lung Clarified Homogenates	9180	[ORF1ab]	11684	C->U	0.986734	0.0125792	Transition	UCU	UUU	NS	S->F
75mg/day	100	Lung Clarified Homogenates	9191	[ORF1ab]	11817	G->A	0.985783	0.0135354	Transition	GUA	AUA	NS	V->I
75mg/day	100	Lung Clarified Homogenates	9212	[ORF1ab]	11706	U->C	0.987357	0.0129916	Transition	UAC	CAC	NS	Y->H
75mg/day	100	Lung Clarified Homogenates	9273	[ORF1ab]	10673	G->A	0.986133	0.0124376	Transition	AGA	AAA	NS	R->K
75mg/day	100	Lung Clarified Homogenates	9395	[ORF1ab]	7506	U->A	0.98801	0.0115098	Transversion	UCA	ACA	NS	S->T
75mg/day	100	Lung Clarified Homogenates	9434	[ORF1ab]	8795	G->A	0.987607	0.0124614	Transition	GUA	AUA	NS	V->I
75mg/day	100	Lung Clarified Homogenates	9443	[ORF1ab]	8728	C->U	0.985678	0.0145416	Transition	CUU	UUU	NS	L->F
75mg/day	100	Lung Clarified Homogenates	9534	[ORF1ab]	11473	C->U	0.988059	0.012012	Transition	ACU	AUU	NS	T->I
75mg/day	100	Lung Clarified Homogenates	9671	[ORF1ab]	17104	G->A	0.989125	0.010699	Transition	GUA	AUA	NS	V->I
75mg/day	100	Lung Clarified Homogenates	10002	[ORF1ab]	15370	C->G	0.99	0.0116232	Transversion	UCU	UGU	NS	S->C
75mg/day	100	Lung Clarified Homogenates	10027	[ORF1ab]	14275	A->C	0.989422	0.0100775	Transversion	CAA	CAC	NS	Q->H
75mg/day	100	Lung Clarified Homogenates	10325	[ORF1ab]	13836	G->A	0.986918	0.012352	Transition	GUU	AUU	NS	V->I
75mg/day	100	Lung Clarified Homogenates	10369	[ORF1ab]	13463	C->U	0.983139	0.0169133	Transition	CGC	CGU	S	-
75mg/day	100	Lung Clarified Homogenates	10376	[ORF1ab]	12942	C->U	0.989492	0.0103878	Transition	CCA	UCA	NS	P->S
75mg/day	100	Lung Clarified Homogenates	10449	[ORF1ab]	12426	C->U	0.987204	0.0128927	Transition	CCC	CUC	NS	P->L
75mg/day	100	Lung Clarified Homogenates	10738	[ORF1ab]	13789	U->A	0.965842	0.0329815	Transversion	AAU	AAA	NS	N->K
75mg/day	100	Lung Clarified Homogenates	10754	[ORF1ab]	13406	G->A	0.982172	0.0178261	Transition	GCU	ACU	NS	A->T
75mg/day	100	Lung Clarified Homogenates	10777	[ORF1ab]	13352	U->C	0.988691	0.0114152	Transition	CCU	CCC	S	-
75mg/day	100	Lung Clarified Homogenates	10809	[ORF1ab]	12945	C->U	0.983237	0.0161027	Transition	CCU	CUU	NS	P->L
75mg/day	100	Lung Clarified Homogenates	10828	[ORF1ab]	12409	A->G	0.989201	0.0109165	Transition	GGA	GGG	S	-
75mg/day	100	Lung Clarified Homogenates	10868	[ORF1ab]	13024	C->A	0.99	0.0137406	Transversion	CUG	AUG	NS	L->M
75mg/day	100	Lung Clarified Homogenates	10889	[ORF1ab]	12881	C->U	0.98688	0.0127403	Transition	CGU	UGU	NS	R->C
75mg/day	100	Lung Clarified Homogenates	10959	[ORF1ab]	12861	G->A	0.988726	0.0110475	Transition	GGU	GAU	NS	G->D
75mg/day	100	Lung Clarified Homogenates	10976	[ORF1ab]	12704	G->A	0.986697	0.0131314	Transition	GCA	ACA	NS	A->T
75mg/day	100	Lung Clarified Homogenates	10977	[ORF1ab]	12647	C->U	0.988219	0.0115185	Transition	GCA	GUA	NS	A->V
75mg/day	100	Lung Clarified Homogenates	11048	[ORF1ab]	5776	G->A	0.99	0.0103654	Transition	GUC	AUC	NS	V->I
75mg/day	100	Lung Clarified Homogenates	11273	[ORF1ab]	11279	G->A	0.989361	0.0104063	Transition	GUU	AUU	NS	V->I
75mg/day	100	Lung Clarified Homogenates	11521	[ORF1ab]	7556	G->A	0.971943	0.0265809	Transition	AUG	AUA	NS	M->I
75mg/day	100	Lung Clarified Homogenates	11652	[ORF1ab]	7732	U->A	0.977884	0.0205309	Transversion	CUC	CAC	NS	L->H
75mg/day	100	Lung Clarified Homogenates	11884	[ORF1ab]	33583	C->U	0.986362	0.0135456	Transition	CUC	CUU	S	-
75mg/day	100	Lung Clarified Homogenates	12111	[ORF1ab]	10699	G->A	0.98383	0.0161398	Transition	AGU	AAU	NS	S->N
75mg/day	100	Lung Clarified Homogenates	12211	[ORF1ab]	14318	G->A	0.980165	0.0199746	Transition	AAG	AAA	S	-
75mg/day	100	Lung Clarified Homogenates	12224	[ORF1ab]	15307	G->A	0.985236	0.0148593	Transition	GCU	ACU	NS	A->T
75mg/day	100	Lung Clarified Homogenates	12623	[ORF1ab]	12872	C->U	0.989978	0.0100133	Transition	CCU	UCU	NS	P->S
75mg/day	100	Lung Clarified Homogenates	12662	[ORF1ab]	13932	G->A	0.986506	0.0135027	Transition	GCC	ACC	NS	A->T
75mg/day	100	Lung Clarified Homogenates	12704	[ORF1ab]	15184	G->A	0.983469	0.0166399	Transition	GUU	AUU	NS	V->I
75mg/day	100	Lung Clarified Homogenates	12749	[ORF1ab]	16527	G->A	0.972348	0.0280767	Transition	GCU	ACU	NS	A->T
75mg/day	100	Lung Clarified Homogenates	12801	[ORF1ab]	15684	G->A	0.979916	0.0202799	Transition	AGG	AAG	NS	R->K
75mg/day	100	Lung Clarified Homogenates	12991	[ORF1ab]	15373	A->G	0.965654	0.0350959	Transition	GUA	GUG	S	-
75mg/day	100	Lung Clarified Homogenates	13050	[ORF1ab]	16471	C->U	0.978265	0.0194365	Transition	GCC	GUC	NS	A->V
75mg/day	100	Lung Clarified Homogenates	13261	[ORF1ab]	14223	C->U	0.975181	0.0249733	Transition	UGC	UGU	S	-
75mg/day	100	Lung Clarified Homogenates	13329	[ORF1ab]	12394	C->U	0.984993	0.0150656	Transition	ACU	AUU	NS	T->I
75mg/day	100	Lung Clarified Homogenates	13502	[ORF1ab]	15644	C->U	0.98	0.0238574	Transition	CCG	CUG	NS	P->L
75mg/day	100	Lung Clarified Homogenates	14250	[ORF1ab]	24923	G->A	0.842836	0.157595	Transition	UUG	UUA	S	-
75mg/day	100	Lung Clarified Homogenates	14866	[ORF1ab]	13985	G->A	0.985341	0.0146676	Transition	GUU	AUU	NS	V->I
75mg/day	100	Lung Clarified Homogenates	15546	[ORF1ab]	18488	C->U	0.983503	0.0165882	Transition	GCC	GCU	S	-
75mg/day	100	Lung Clarified Homogenates	16017	[ORF1ab]	16358	C->U	0.982883	0.0170493	Transition	UUC	UUU	S	-
75mg/day	100	Lung Clarified Homogenates	16219	[ORF1ab]	18814	C->U	0.988094	0.0119239	Transition	CCG	UCG	NS	P->S
75mg/day	100	Lung Clarified Homogenates	16393	[ORF1ab]	17890	C->U	0.986473	0.0136707	Transition	CCA	UCA	NS	P->S
75mg/day	100	Lung Clarified Homogenates	16915	[ORF1ab]	15435	C->U	0.97	0.0295854	Transition	CUG	UUG	S	-
75mg/day	100	Lung Clarified Homogenates	17373	[ORF1ab]	21489	C->U	0.965424	0.0347708	Transition	GCC	GCU	S	-
75mg/day	100	Lung Clarified Homogenates	17405	[ORF1ab]	19912	G->A	0.99	0.0100134	Transition	AGA	AAA	NS	R->K
75mg/day	100	Lung Clarified Homogenates	17488	[ORF1ab]	24667	G->A	0.987676	0.0112547	Transition	GAA	AAA	NS	E->K
75mg/day	100	Lung Clarified Homogenates	17822	[ORF1ab]	12439	C->U	0.984886	0.0150291	Transition	CCA	CUA	NS	P->L
75mg/day	100	Lung Clarified Homogenates	18058	[ORF1ab]	13625	C->U	0.989578	0.0104367	Transition	CUC	UUC	NS	L->F
75mg/day	100	Lung Clarified Homogenates	18197	[ORF1ab]	10409	G->A	0.981554	0.0180688	Transition	AGA	AAA	NS	R->K
75mg/day	100	Lung Clarified Homogenates	18267	[ORF1ab]	11270	C->U	0.989086	0.0110185	Transition	CGC	CGU	S	-
75mg/day	100	Lung Clarified Homogenates	18382	[ORF1ab]	11917	G->A	0.967609	0.03231	Transition	GUU	AUU	NS	V->I
75mg/day	100	Lung Clarified Homogenates	18437	[ORF1ab]	11261	U->G	0.986502	0.0125	Transversion	UUU	UGU	NS	F->C
75mg/day	100	Lung Clarified Homogenates	18460	[ORF1ab]	11581	C->U	0.989293	0.0107574	Transition	CCG	UCG	NS	P->S
75mg/day	100	Lung Clarified Homogenates	18490	[ORF1ab]	11352	C->U	0.989429	0.010607	Transition	CCA	UCA	NS	P->S
75mg/day	100	Lung Clarified Homogenates	18567	[ORF1ab]	10242	U->C	0.987307	0.0122031	Transition	AAU	AAC	S	-
75mg/day	100	Lung Clarified Homogenates	18894	[ORF1ab]	13802	C->U	0.98848	0.0113711	Transition	UGC	UGU	S	-
75mg/day	100	Lung Clarified Homogenates	18909	[ORF1ab]	14041	U->C	0.987608	0.0124027	Transition	GUU	GUC	S	-
75mg/day	100	Lung Clarified Homogenates	19117	[ORF1ab]	11085	G->A	0.977808	0.02168	Transition	GCU	ACU	NS	A->T
75mg/day	100	Lung Clarified Homogenates	19164	[ORF1ab]	11681	C->U	0.987758	0.010953	Transition	GAC	GAU	S	-
75mg/day	100	Lung Clarified Homogenates	19238	[ORF1ab]	12966	G->A	0.986966	0.0128842	Transition	AGA	AAA	NS	R->K
75mg/day	100	Lung Clarified Homogenates	19254	[ORF1ab]	13333	G->A	0.989575	0.0102572	Transition	GUG	GUA	S	-
75mg/day	100	Lung Clarified Homogenates	19263	[ORF1ab]	13318	C->U	0.983856	0.0160743	Transition	AAC	AAU	S	-
75mg/day	100	Lung Clarified Homogenates	19480	[ORF1ab]	12739	G->A	0.989324	0.0105745	Transition	GGU	AGU	NS	G->S
75mg/day	100	Lung Clarified Homogenates	19586	[ORF1ab]	7621	C->U	0.98163	0.0175274	Transition	ACU	AUU	NS	T->I
75mg/day	100	Lung Clarified Homogenates	19788	[ORF1ab]	13121	G->A	0.988644	0.011422	Transition	GAG	GAA	S	-
75mg/day	100	Lung Clarified Homogenates	19879	[ORF1ab]	37078	G->A	0.98967	0.010298	Transition	GAC	AAC	NS	D->N
75mg/day	100	Lung Clarified Homogenates	19961	[ORF1ab]	31467	C->U	0.988115	0.0109237	Transition	ACG	AUG	NS	T->M
75mg/day	100	Lung Clarified Homogenates	19977	[ORF1ab]	23268	C->U	0.988439	0.0115018	Transition	CUC	CUU	S	-
75mg/day	100	Lung Clarified Homogenates	20089	[ORF1ab]	34832	C->U	0.989693	0.0102885	Transition	CCC	UCC	NS	P->S
75mg/day	100	Lung Clarified Homogenates	20114	[ORF1ab]	36838	U->C	0.989712	0.010233	Transition	GUC	GCC	NS	V->A
75mg/day	100	Lung Clarified Homogenates	20306	[ORF1ab]	37645	G->A	0.989853	0.0101191	Transition	GGC	GAC	NS	G->D
75mg/day	100	Lung Clarified Homogenates	20374	[ORF1ab]	37186	A->G	0.989674	0.0102835	Transition	AUU	GUU	NS	I->V
75mg/day	100	Lung Clarified Homogenates	20389	[ORF1ab]	33505	C->U	0.989524	0.0106183	Transition	CGU	UGU	NS	R->C
75mg/day	100	Lung Clarified Homogenates	20647	[ORF1ab]	40576	C->U	0.988096	0.0113011	Transition	CCA	UCA	NS	P->S
75mg/day	100	Lung Clarified Homogenates	20752	[ORF1ab]	33467	G->A	0.988705	0.0112554	Transition	GAU	AAU	NS	D->N
75mg/day	100	Lung Clarified Homogenates	20759	[ORF1ab]	34053	C->U	0.990104	0.0100335	Transition	GCA	GUA	NS	A->V
75mg/day	100	Lung Clarified Homogenates	20774	[ORF1ab]	32207	G->A	0.980222	0.01813	Transition	GGC	GAC	NS	G->D
75mg/day	100	Lung Clarified Homogenates	20806	[ORF1ab]	31719	C->U	0.989092	0.0108202	Transition	CUG	UUG	S	-
75mg/day	100	Lung Clarified Homogenates	20940	[ORF1ab]	48726	G->A	0.989636	0.0104636	Transition	CUG	CUA	S	-
75mg/day	100	Lung Clarified Homogenates	20941	[ORF1ab]	48868	C->U	0.989953	0.010209	Transition	CUU	UUU	NS	L->F
75mg/day	100	Lung Clarified Homogenates	21059	[ORF1ab]	28369	C->U	0.981635	0.0183727	Transition	CCU	CUU	NS	P->L
75mg/day	100	Lung Clarified Homogenates	21204	[ORF1ab]	46927	G->A	0.964796	0.0353746	Transition	AAG	AAA	S	-
75mg/day	100	Lung Clarified Homogenates	21233	[ORF1ab]	48037	C->U	0.977455	0.0225378	Transition	GCC	GUC	NS	A->V
75mg/day	100	Lung Clarified Homogenates	21250	[ORF1ab]	46665	A->G	0.989928	0.0100207	Transition	AAU	GAU	NS	N->D
75mg/day	100	Lung Clarified Homogenates	21423	[ORF1ab]	32676	G->A	0.967162	0.032689	Transition	AGG	AGA	S	-
75mg/day	100	Lung Clarified Homogenates	21451	[ORF1ab]	31452	G->A	0.978761	0.0210351	Transition	GGU	AGU	NS	G->S
75mg/day	100	Lung Clarified Homogenates	21687	[S]	38133	U->C	0.989117	0.0108238	Transition	GUU	GCU	NS	V->A
75mg/day	100	Lung Clarified Homogenates	21724	[S]	38042	G->A	0.983203	0.0167235	Transition	UUG	UUA	S	-
75mg/day	100	Lung Clarified Homogenates	21753	[S]	39562	G->A	0.982913	0.0168569	Transition	UGG	UAG	NS	W->STOP
75mg/day	100	Lung Clarified Homogenates	21874	[S]	43970	G->A	0.99	0.0144546	Transition	UGG	UGA	NS	W->STOP
75mg/day	100	Lung Clarified Homogenates	22217	[S]	57401	G->A	0.983415	0.0164382	Transition	GGU	AGU	NS	G->S
75mg/day	100	Lung Clarified Homogenates	22303 ¤	[S]	64380	T->G	0.871544	0.12534	Transversion	AGT	AGG	NS	S->R
75mg/day	100	Lung Clarified Homogenates	22450	[S]	15591	C->U	0.99	0.0138526	Transition	CUC	CUU	S	-
75mg/day	100	Lung Clarified Homogenates	22474	[S]	12029	A->G	0.986034	0.0137684	Transition	AAA	AAG	S	-
75mg/day	100	Lung Clarified Homogenates	22571	[S]	9443	C->U	0.99	0.014748	Transition	CCU	UCU	NS	P->S
75mg/day	100	Lung Clarified Homogenates	22593	[S]	10836	C->U	0.984681	0.015108	Transition	GCC	GUC	NS	A->V
75mg/day	100	Lung Clarified Homogenates	22762	[S]	14504	U->C	0.985383	0.0144627	Transition	UUU	UUC	S	-
75mg/day	100	Lung Clarified Homogenates	22901	[S]	14129	G->A	0.981457	0.0189224	Transition	GGU	AGU	NS	G->S
75mg/day	100	Lung Clarified Homogenates	22987	[S]	11764	C->U	0.976794	0.0230223	Transition	GCC	GCU	S	-
75mg/day	100	Lung Clarified Homogenates	22989	[S]	11734	G->A	0.987813	0.0125472	Transition	GGU	GAU	NS	G->D
75mg/day	100	Lung Clarified Homogenates	23058	[S]	13350	C->U	0.97633	0.0236275	Transition	CCC	CUC	NS	P->L
75mg/day	100	Lung Clarified Homogenates	23151	[S]	10576	C->U	0.984871	0.015251	Transition	UCU	UUU	NS	S->F
75mg/day	100	Lung Clarified Homogenates	23318	[S]	17013	G->A	0.96826	0.0314507	Transition	GAC	AAC	NS	D->N
75mg/day	100	Lung Clarified Homogenates	23454	[S]	16109	C->U	0.976287	0.0235	Transition	CCU	CUU	NS	P->L
75mg/day	100	Lung Clarified Homogenates	23603	[S]	15764	C->U	0.985156	0.0149563	Transition	CCU	UCU	NS	P->S
75mg/day	100	Lung Clarified Homogenates	23611	[S]	15922	G->A	0.985931	0.0141835	Transition	CGG	CGA	S	-
75mg/day	100	Lung Clarified Homogenates	23799	[S]	12409	C->U	0.98	0.0152034	Transition	UCA	UUA	NS	S->L
75mg/day	100	Lung Clarified Homogenates	23818	[S]	11493	U->C	0.989646	0.0104443	Transition	CUU	CUC	S	-
75mg/day	100	Lung Clarified Homogenates	23824	[S]	11243	G->A	0.984524	0.0152229	Transition	UUG	UUA	S	-
75mg/day	100	Lung Clarified Homogenates	23895	[S]	7324	C->U	0.976925	0.0208826	Transition	ACC	AUC	NS	T->I
75mg/day	100	Lung Clarified Homogenates	24058	[S]	13058	C->U	0.983535	0.0163998	Transition	GGC	GGU	S	-
75mg/day	100	Lung Clarified Homogenates	24349	[S]	12400	U->C	0.986774	0.0131068	Transition	AGU	AGC	S	-
75mg/day	100	Lung Clarified Homogenates	24369	[S]	13114	A->G	0.984902	0.0145773	Transition	GAC	GGC	NS	D->G
75mg/day	100	Lung Clarified Homogenates	24486	[S]	15053	G->A	0.985784	0.013403	Transition	AGU	AAU	NS	S->N
75mg/day	100	Lung Clarified Homogenates	24574	[S]	34202	G->A	0.96	0.0430915	Transition	UUG	UUA	S	-
75mg/day	100	Lung Clarified Homogenates	24826	[S]	30151	C->U	0.983085	0.0170524	Transition	CAC	CAU	S	-
75mg/day	100	Lung Clarified Homogenates	25166	[S]	17778	G->A	0.948138	0.0484451	Transition	GAA	AAA	NS	E->K
75mg/day	100	Lung Clarified Homogenates	25298	[S]	18221	G->A	0.986609	0.0127016	Transition	GGC	AGC	NS	G->S
75mg/day	100	Lung Clarified Homogenates	25320	[S]	16784	G->U	0.97867	0.0208145	Transversion	UGC	UUC	NS	C->F
75mg/day	100	Lung Clarified Homogenates	25513	[ORF3a]	16851	C->U	0.98368	0.0165269	Transition	CUC	UUC	NS	L->F
75mg/day	100	Lung Clarified Homogenates	25771	[ORF3a]	15597	C->U	0.988908	0.0111527	Transition	CUU	UUU	NS	L->F
75mg/day	100	Lung Clarified Homogenates	25909	[ORF3a]	17533	G->A	0.990133	0.0104795	Transition	GAU	AAU	NS	D->N
75mg/day	100	Lung Clarified Homogenates	25912	[ORF3a]	17578	G->A	0.987143	0.0133455	Transition	GGC	AGC	NS	G->S
75mg/day	100	Lung Clarified Homogenates	25913	[ORF3a]	17637	G->A	0.955435	0.0443778	Transition	GGC	GAC	NS	G->D
75mg/day	100	Lung Clarified Homogenates	25955	[ORF3a]	17538	G->A	0.990022	0.0100294	Transition	GGU	GAU	NS	G->D
75mg/day	100	Lung Clarified Homogenates	26037	[ORF3a]	17784	C->U	0.987348	0.012018	Transition	UAC	UAU	S	-
75mg/day	100	Lung Clarified Homogenates	26490	-	13253	U->C	0.966649	0.0334499	Transition	-	-	NC	-
75mg/day	100	Lung Clarified Homogenates	26727	[M]	17177	G->A	0.982942	0.0170478	Transition	GCU	ACU	NS	A->T
75mg/day	100	Lung Clarified Homogenates	26775	[M]	18499	G->A	0.979675	0.0203206	Transition	GCU	ACU	NS	A->T
75mg/day	100	Lung Clarified Homogenates	27097	[M]	23267	G->U	0.99	0.0115832	Transversion	GGU	GUU	NS	G->V
75mg/day	100	Lung Clarified Homogenates	27303	[ORF6]	9888	C->U	0.97	0.0344686	Transition	AAC	AAU	S	-
75mg/day	100	Lung Clarified Homogenates	27537	[ORF7a]	21816	U->C	0.987303	0.0113029	Transition	CCU	CCC	S	-
75mg/day	100	Lung Clarified Homogenates	27637	[ORF7a]	19392	G->A	0.989429	0.0105914	Transition	GUU	AUU	NS	V->I
75mg/day	100	Lung Clarified Homogenates	27842	[ORF7b]	18412	G->A	0.988757	0.0111318	Transition	UGG	UGA	NS	W->STOP
75mg/day	100	Lung Clarified Homogenates	28042	[ORF8]	22857	G->A	0.98075	0.0196271	Transition	GGA	GAA	NS	G->E
75mg/day	100	Lung Clarified Homogenates	28347	[N]	22992	G->A	0.98	0.0210263	Transition	GGC	GAC	NS	G->D
75mg/day	100	Lung Clarified Homogenates	28374	[N]	21361	G->A	0.989607	0.0105904	Transition	GGG	GAG	NS	G->E
75mg/day	100	Lung Clarified Homogenates	28399	[N]	21454	C->U	0.987741	0.0123358	Transition	CCC	CCU	S	-
75mg/day	100	Lung Clarified Homogenates	28560	[N]	17170	G->A	0.988352	0.0117039	Transition	GGU	GAU	NS	G->D
75mg/day	100	Lung Clarified Homogenates	28694	[N]	19395	A->G	0.983604	0.0166299	Transition	ACA	GCA	NS	T->A
75mg/day	100	Lung Clarified Homogenates	28882	[N]	18050	G->A	0.98903	0.0112626	Transition	AGG	AGA	S	-
75mg/day	100	Lung Clarified Homogenates	28968	[N]	34276	G->A	0.987017	0.013055	Transition	AGC	AAC	NS	S->N
75mg/day	100	Lung Clarified Homogenates	29013	[N]	37248	C->U	0.986925	0.0130698	Transition	ACU	AUU	NS	T->I
75mg/day	100	Lung Clarified Homogenates	29083	[N]	41098	A->G	0.987615	0.0124508	Transition	GUA	GUG	S	-
75mg/day	100	Lung Clarified Homogenates	29272	[N]	30717	C->U	0.99	0.0110403	Transition	UAC	UAU	S	-
75mg/day	100	Lung Clarified Homogenates	29311	[N]	24531	C->U	0.99	0.0138906	Transition	UUC	UUU	S	-
75mg/day	100	Lung Clarified Homogenates	29474	[N]	74937	G->A	0.978609	0.0218561	Transition	GAU	AAU	NS	D->N
75mg/day	100	Lung Clarified Homogenates	29485	[N]	75147	C->U	0.957244	0.0426734	Transition	UCC	UCU	S	-
75mg/day	100	Lung Clarified Homogenates	29508	[N]	73612	G->A	0.988371	0.0115542	Transition	AGC	AAC	NS	S->N
75mg/day	100	Lung Clarified Homogenates	29562	[ORF10]	1225	G->A	0.981224	0.0190083	Transition	GGC	GAC	NS	G->D
37,5mg/day	113	Lung Clarified Homogenates	217	-	58791	C->U	0.939668	0.0602221	Transition	-	-	NC	-
37,5mg/day	113	Lung Clarified Homogenates	1874	[ORF1ab]	36201	G->U	0.977017	0.0220996	Transversion	GCA	UCA	NS	A->S
37,5mg/day	113	Lung Clarified Homogenates	3990	[ORF1ab]	18908	C->U	0.964354	0.035844	Transition	ACU	AUU	NS	T->I
37,5mg/day	113	Lung Clarified Homogenates	4319	[ORF1ab]	19934	G->A	0.970854	0.0271282	Transition	GCC	ACC	NS	A->T
37,5mg/day	113	Lung Clarified Homogenates	4456	[ORF1ab]	21063	C->U	0.946541	0.0530332	Transition	GCC	GCU	S	-
37,5mg/day	113	Lung Clarified Homogenates	4657	[ORF1ab]	21534	G->A	0.988808	0.0110888	Transition	CGG	CGA	S	-
37,5mg/day	113	Lung Clarified Homogenates	4918	[ORF1ab]	50212	C->U	0.973572	0.0265021	Transition	AUC	AUU	S	-
37,5mg/day	113	Lung Clarified Homogenates	5398	[ORF1ab]	34487	U->A	0.946299	0.053538	Transversion	UGU	UGA	NS	C->STOP
37,5mg/day	113	Lung Clarified Homogenates	6645	[ORF1ab]	27171	U->C	0.987855	0.0104198	Transition	UUA	UCA	NS	L->S
37,5mg/day	113	Lung Clarified Homogenates	7050	[ORF1ab]	26979	A->C	0.94707	0.0132569	Transversion	UAC	UCC	NS	Y->S
37,5mg/day	113	Lung Clarified Homogenates	8157	[ORF1ab]	22548	C->U	0.913961	0.0858527	Transition	UCU	UUU	NS	S->F
37,5mg/day	113	Lung Clarified Homogenates	10890	[ORF1ab]	26049	G->A	0.976851	0.0225073	Transition	CGU	CAU	NS	R->H
37,5mg/day	113	Lung Clarified Homogenates	10980	[ORF1ab]	26347	U->G	0.983072	0.0153505	Transversion	GUG	GGG	NS	V->G
37,5mg/day	113	Lung Clarified Homogenates	11273	[ORF1ab]	20627	G->A	0.978038	0.0217402	Transition	GUU	AUU	NS	V->I
37,5mg/day	113	Lung Clarified Homogenates	11606	[ORF1ab]	16511	C->U	0.9871	0.0132044	Transition	CUA	UUA	S	-
37,5mg/day	113	Lung Clarified Homogenates	11722	[ORF1ab]	40722	G->A	0.987918	0.0121612	Transition	GAG	GAA	S	-
32,5mg/day	113	Lung Clarified Homogenates	11728 ¤	[ORF1ab]	43594	A->G	0.989838	0.0103098	Transition	AGA	AGG	S	-
32,5mg/day	113	Lung Clarified Homogenates	12083 ¤	[ORF1ab]	24104	A->G	0.987056	0.0129821	Transition	ACC	GCC	NS	T->A
37,5mg/day	113	Lung Clarified Homogenates	12119	[ORF1ab]	18155	C->U	0.96618	0.030771	Transition	CCA	UCA	NS	P->S
37,5mg/day	113	Lung Clarified Homogenates	13421	[ORF1ab]	26041	C->U	0.986636	0.0134701	Transition	CUC	UUC	NS	L->F
37,5mg/day	113	Lung Clarified Homogenates	13556	[ORF1ab]	23181	A->G	0.982788	0.0173501	Transition	AAU	AGU	NS	N->S
37,5mg/day	113	Lung Clarified Homogenates	13833	[ORF1ab]	77634	A->U	0.923036	0.0771337	Transversion	UUA	UUU	NS	L->F
37,5mg/day	113	Lung Clarified Homogenates	14131	[ORF1ab]	55493	G->A	0.973672	0.0261963	Transition	GUU	AUU	NS	V->I
37,5mg/day	113	Lung Clarified Homogenates	14250	[ORF1ab]	33990	G->A	0.981289	0.0186558	Transition	UUG	UUA	S	-
37,5mg/day	113	Lung Clarified Homogenates	14605	[ORF1ab]	32080	C->U	0.950062	0.0499029	Transition	CUA	UUA	S	-
37,5mg/day	113	Lung Clarified Homogenates	14874	[ORF1ab]	21224	G->A	0.972531	0.0271249	Transition	AAG	AAA	S	-
37,5mg/day	113	Lung Clarified Homogenates	15483	[ORF1ab]	31192	A->U	0.97	0.0346776	Transversion	UCA	UCU	S	-
37,5mg/day	113	Lung Clarified Homogenates	15591	[ORF1ab]	27931	U->C	0.987219	0.0127771	Transition	GAU	GAC	S	-
37,5mg/day	113	Lung Clarified Homogenates	16111	[ORF1ab]	15290	C->U	0.99	0.0131161	Transition	CUA	UUA	S	-
37,5mg/day	113	Lung Clarified Homogenates	16465	[ORF1ab]	12831	C->U	0.99	0.0143949	Transition	CCA	UCA	NS	P->S
37,5mg/day	113	Lung Clarified Homogenates	16744	[ORF1ab]	13293	G->A	0.970812	0.0286235	Transition	GGU	AGU	NS	G->S
37,5mg/day	113	Lung Clarified Homogenates	17544	[ORF1ab]	48730	G->A	0.987564	0.0124124	Transition	AUG	AUA	NS	M->I
37,5mg/day	113	Lung Clarified Homogenates	18455	[ORF1ab]	22003	A->G	0.976685	0.0234626	Transition	AAA	AGA	NS	K->R
37,5mg/day	113	Lung Clarified Homogenates	18498	[ORF1ab]	22159	G->U	0.978203	0.016081	Transversion	AUG	AUU	NS	M->I
37,5mg/day	113	Lung Clarified Homogenates	19006	[ORF1ab]	26111	G->A	0.972885	0.0270541	Transition	GCA	ACA	NS	A->T
37,5mg/day	113	Lung Clarified Homogenates	19060	[ORF1ab]	25537	G->A	0.982927	0.0172066	Transition	GUA	AUA	NS	V->I
37,5mg/day	113	Lung Clarified Homogenates	19533	[ORF1ab]	22123	U->C	0.988835	0.0105743	Transition	UAU	UAC	S	-
37,5mg/day	113	Lung Clarified Homogenates	19678	[ORF1ab]	30550	G->A	0.985663	0.0142121	Transition	GGU	AGU	NS	G->S
37,5mg/day	113	Lung Clarified Homogenates	19757	[ORF1ab]	33110	A->U	0.969375	0.0303778	Transversion	AAA	AUA	NS	K->I
37,5mg/day	113	Lung Clarified Homogenates	19895	[ORF1ab]	52375	C->U	0.984955	0.0148075	Transition	GCU	GUU	NS	A->V
37,5mg/day	113	Lung Clarified Homogenates	20436	[ORF1ab]	34454	C->U	0.983863	0.0163002	Transition	GAC	GAU	S	-
37,5mg/day	113	Lung Clarified Homogenates	22081	[S]	25677	G->U	0.98	0.0239398	Transversion	CAG	CAU	NS	Q->H
32,5mg/day	113	Lung Clarified Homogenates	22303 ¤	[S]	87305	T->G	0.65333	0.345596	Transversion	AGT	AGG	NS	S->R
37,5mg/day	113	Lung Clarified Homogenates	24757	[S]	26823	G->A	0.9893	0.0107466	Transition	GUG	GUA	S	-
37,5mg/day	113	Lung Clarified Homogenates	26636	[M]	11649	C->U	0.985406	0.0131454	Transition	GCC	GCU	S	-
37,5mg/day	113	Lung Clarified Homogenates	26710	[M]	13998	C->U	0.86	0.140147	Transition	GCU	GUU	NS	A->V
37,5mg/day	113	Lung Clarified Homogenates	27196	-	68295	C->U	0.984582	0.0153739	Transition	-	-	NC	-
37,5mg/day	113	Lung Clarified Homogenates	27743	[ORF7a]	35976	A->G	0.957027	0.0369001	Transition	AAA	AGA	NS	K->R
37,5mg/day	113	Lung Clarified Homogenates	27920	[ORF8]	51963	C->U	0.987818	0.0120093	Transition	AUC	AUU	S	-
37,5mg/day	113	Lung Clarified Homogenates	28179	[ORF8]	42329	G->A	0.985069	0.0148064	Transition	GGU	AGU	NS	G->S
37,5mg/day	113	Lung Clarified Homogenates	29465	[N]	204964	G->A	0.987086	0.0136731	Transition	GCA	ACA	NS	A->T
37,5mg/day	114	Lung Clarified Homogenates	256	-	27108	G->A	0.97687	0.0153071	Transition	-	-	NC	-
37,5mg/day	114	Lung Clarified Homogenates	391	[ORF1ab]	36865	A->G	0.952285	0.0479499	Transition	GCA	GCG	S	-
37,5mg/day	114	Lung Clarified Homogenates	428	[ORF1ab]	35883	G->A	0.972187	0.0270095	Transition	GAA	AAA	NS	E->K
37,5mg/day	114	Lung Clarified Homogenates	1005	[ORF1ab]	31181	A->G	0.97848	0.0209286	Transition	AAG	AGG	NS	K->R
37,5mg/day	114	Lung Clarified Homogenates	1387	[ORF1ab]	30765	C->U	0.959694	0.0400761	Transition	CAC	CAU	S	-
37,5mg/day	114	Lung Clarified Homogenates	1825	[ORF1ab]	16028	C->U	0.979286	0.0201211	Transition	GCC	GCU	S	-
37,5mg/day	114	Lung Clarified Homogenates	1886	[ORF1ab]	31420	G->A	0.979281	0.0205993	Transition	GCU	ACU	NS	A->T
37,5mg/day	114	Lung Clarified Homogenates	1940	[ORF1ab]	35011	G->A	0.975351	0.0246328	Transition	GUG	AUG	NS	V->M
37,5mg/day	114	Lung Clarified Homogenates	2068	[ORF1ab]	37298	U->C	0.959006	0.0407976	Transition	AUU	AUC	S	-
37,5mg/day	114	Lung Clarified Homogenates	2947	[ORF1ab]	18116	C->G	0.974939	0.0244446	Transversion	GGC	GGG	S	-
37,5mg/day	114	Lung Clarified Homogenates	3965	[ORF1ab]	14334	G->A	0.986536	0.0134479	Transition	GCU	ACU	NS	A->T
37,5mg/day	114	Lung Clarified Homogenates	4121	[ORF1ab]	18818	A->G	0.983208	0.0169756	Transition	AUA	GUA	NS	I->V
37,5mg/day	114	Lung Clarified Homogenates	4622	[ORF1ab]	19046	G->A	0.981466	0.0186579	Transition	GUA	AUA	NS	V->I
37,5mg/day	114	Lung Clarified Homogenates	5693	[ORF1ab]	18763	C->U	0.988381	0.0113435	Transition	CCA	UCA	NS	P->S
37,5mg/day	114	Lung Clarified Homogenates	7037	[ORF1ab]	9988	G->A	0.989588	0.0102823	Transition	GGC	AGC	NS	G->S
37,5mg/day	114	Lung Clarified Homogenates	7083	[ORF1ab]	15120	C->U	0.974272	0.0261209	Transition	UCU	UUU	NS	S->F
37,5mg/day	114	Lung Clarified Homogenates	7086	[ORF1ab]	15488	C->U	0.987862	0.0123069	Transition	ACU	AUU	NS	T->I
37,5mg/day	114	Lung Clarified Homogenates	7771	[ORF1ab]	20211	U->C	0.97536	0.0247979	Transition	CAU	CAC	S	-
37,5mg/day	114	Lung Clarified Homogenates	7787	[ORF1ab]	18937	G->A	0.979564	0.0203592	Transition	GCU	ACU	NS	A->T
37,5mg/day	114	Lung Clarified Homogenates	8152	[ORF1ab]	20505	C->U	0.959376	0.0403475	Transition	GUC	GUU	S	-
37,5mg/day	114	Lung Clarified Homogenates	8316	[ORF1ab]	22886	C->U	0.988989	0.011005	Transition	ACA	AUA	NS	T->I
37,5mg/day	114	Lung Clarified Homogenates	8881	[ORF1ab]	19949	G->A	0.98842	0.0114485	Transition	ACG	ACA	S	-
37,5mg/day	114	Lung Clarified Homogenates	9123	[ORF1ab]	20193	G->A	0.984599	0.0153746	Transition	CGU	CAU	NS	R->H
37,5mg/day	114	Lung Clarified Homogenates	10070	[ORF1ab]	33130	A->G	0.988892	0.0107778	Transition	AUG	GUG	NS	M->V
32,5mg/day	114	Lung Clarified Homogenates	12083 ¤	[ORF1ab]	8610	A->G	0.958885	0.0410815	Transition	ACC	GCC	NS	T->A
37,5mg/day	114	Lung Clarified Homogenates	12797	[ORF1ab]	10924	G->A	0.980776	0.0191643	Transition	GGU	AGU	NS	G->S
37,5mg/day	114	Lung Clarified Homogenates	12824	[ORF1ab]	10533	G->A	0.986234	0.0134606	Transition	GAU	AAU	NS	D->N
37,5mg/day	114	Lung Clarified Homogenates	13410	[ORF1ab]	11045	G->A	0.989135	0.0109479	Transition	AGU	AAU	NS	S->N
37,5mg/day	114	Lung Clarified Homogenates	14250	[ORF1ab]	12558	G->A	0.919573	0.0807708	Transition	UUG	UUA	S	-
37,5mg/day	114	Lung Clarified Homogenates	15216	[ORF1ab]	32654	C->U	0.97841	0.0215925	Transition	AGC	AGU	S	-
37,5mg/day	114	Lung Clarified Homogenates	15396	[ORF1ab]	20882	C->U	0.979648	0.0203865	Transition	UUC	UUU	S	-
37,5mg/day	114	Lung Clarified Homogenates	16873	[ORF1ab]	14898	G->A	0.98926	0.0106839	Transition	GGU	AGU	NS	G->S
37,5mg/day	114	Lung Clarified Homogenates	17122	[ORF1ab]	18360	G->A	0.981427	0.0185307	Transition	GCU	ACU	NS	A->T
37,5mg/day	114	Lung Clarified Homogenates	17469	[ORF1ab]	25610	G->A	0.986529	0.0135061	Transition	UUG	UUA	S	-
37,5mg/day	114	Lung Clarified Homogenates	17741	[ORF1ab]	13587	G->C	0.983955	0.0158329	Transversion	CGU	CCU	NS	R->P
37,5mg/day	114	Lung Clarified Homogenates	18086	[ORF1ab]	15384	C->U	0.984334	0.0155882	Transition	ACU	AUU	NS	T->I
37,5mg/day	114	Lung Clarified Homogenates	18148	[ORF1ab]	13940	G->A	0.988379	0.010989	Transition	GGU	AGU	NS	G->S
37,5mg/day	114	Lung Clarified Homogenates	18315	[ORF1ab]	13890	G->A	0.977682	0.021917	Transition	GAG	GAA	S	-
37,5mg/day	114	Lung Clarified Homogenates	18586	[ORF1ab]	12550	U->C	0.987171	0.0128638	Transition	UUU	CUU	NS	F->L
37,5mg/day	114	Lung Clarified Homogenates	18753	[ORF1ab]	12965	U->C	0.973853	0.0254132	Transition	AAU	AAC	S	-
37,5mg/day	114	Lung Clarified Homogenates	20237	[ORF1ab]	11803	G->A	0.986105	0.0135043	Transition	AGG	AAG	NS	R->K
37,5mg/day	114	Lung Clarified Homogenates	21614	[S]	11435	C->U	0.978575	0.0189913	Transition	CUU	UUU	NS	L->F
32,5mg/day	114	Lung Clarified Homogenates	22303 ¤	[S]	40052	T->G	0.78086	0.218015	Transversion	AGT	AGG	NS	S->R
37,5mg/day	114	Lung Clarified Homogenates	25276	[S]	16872	C->U	0.95051	0.0488769	Transition	ACC	ACU	S	-
37,5mg/day	114	Lung Clarified Homogenates	25713	[ORF3a]	13702	U->C	0.978397	0.0215543	Transition	UAU	UAC	S	-
37,5mg/day	114	Lung Clarified Homogenates	26507	-	8328	A->G	0.98391	0.015703	Transition	-	-	NC	-
37,5mg/day	114	Lung Clarified Homogenates	26710	[M]	11290	C->U	0.98	0.0175007	Transition	GCU	GUU	NS	A->V
37,5mg/day	114	Lung Clarified Homogenates	26895	[M]	13625	C->U	0.980257	0.0196891	Transition	CAU	UAU	NS	H->Y
37,5mg/day	114	Lung Clarified Homogenates	26934	[M]	12038	C->U	0.981475	0.0179035	Transition	CUC	UUC	NS	L->F
37,5mg/day	114	Lung Clarified Homogenates	27920	[ORF8]	26557	C->U	0.985955	0.0140684	Transition	AUC	AUU	S	-
37,5mg/day	114	Lung Clarified Homogenates	28221	[ORF8]	20908	G->U	0.97159	0.0250274	Transversion	GAG	UAG	NS	E->STOP
37,5mg/day	114	Lung Clarified Homogenates	28887	[N]	26999	C->U	0.949887	0.0487674	Transition	ACU	AUU	NS	T->I
37,5mg/day	114	Lung Clarified Homogenates	29034	[N]	66205	C->U	0.987916	0.0121738	Transition	GCU	GUU	NS	A->V
37,5mg/day	114	Lung Clarified Homogenates	29135	[N]	57966	G->A	0.976883	0.0231891	Transition	GAC	AAC	NS	D->N
37,5mg/day	115	Lung Clarified Homogenates	391	[ORF1ab]	18987	A->G	0.987412	0.0125585	Transition	GCA	GCG	S	-
37,5mg/day	115	Lung Clarified Homogenates	521	[ORF1ab]	24828	G->A	0.97813	0.0220017	Transition	GUU	AUU	NS	V->I
37,5mg/day	115	Lung Clarified Homogenates	529	[ORF1ab]	25311	G->A	0.978547	0.0215729	Transition	CUG	CUA	S	-
37,5mg/day	115	Lung Clarified Homogenates	1113	[ORF1ab]	18114	C->U	0.972949	0.0270045	Transition	ACU	AUU	NS	T->I
37,5mg/day	115	Lung Clarified Homogenates	3863	[ORF1ab]	17909	G->A	0.987325	0.0126254	Transition	GAA	AAA	NS	E->K
37,5mg/day	115	Lung Clarified Homogenates	5857	[ORF1ab]	15859	G->A	0.989028	0.0108813	Transition	ACG	ACA	S	-
37,5mg/day	115	Lung Clarified Homogenates	6309	[ORF1ab]	14645	G->A	0.987573	0.0120599	Transition	AGC	AAC	NS	S->N
37,5mg/day	115	Lung Clarified Homogenates	7086	[ORF1ab]	23465	C->U	0.98355	0.0156714	Transition	ACU	AUU	NS	T->I
37,5mg/day	115	Lung Clarified Homogenates	11807	[ORF1ab]	51073	G->A	0.974448	0.0255046	Transition	GGU	AGU	NS	G->S
37,5mg/day	115	Lung Clarified Homogenates	11831	[ORF1ab]	50962	G->A	0.989698	0.0101893	Transition	GCC	ACC	NS	A->T
32,5mg/day	115	Lung Clarified Homogenates	12083 ¤	[ORF1ab]	15029	A->G	0.968993	0.0312018	Transition	ACC	GCC	NS	T->A
37,5mg/day	115	Lung Clarified Homogenates	12311	[ORF1ab]	11447	G->A	0.989954	0.0100273	Transition	GCU	ACU	NS	A->T
37,5mg/day	115	Lung Clarified Homogenates	14250	[ORF1ab]	17099	G->A	0.964618	0.0351632	Transition	UUG	UUA	S	-
37,5mg/day	115	Lung Clarified Homogenates	14323	[ORF1ab]	16548	C->U	0.981025	0.0190012	Transition	CAC	UAC	NS	H->Y
37,5mg/day	115	Lung Clarified Homogenates	14773	[ORF1ab]	11020	G->A	0.987024	0.0130431	Transition	GAU	AAU	NS	D->N
37,5mg/day	115	Lung Clarified Homogenates	17259	[ORF1ab]	80423	G->A	0.987926	0.0118949	Transition	GAG	GAA	S	-
37,5mg/day	115	Lung Clarified Homogenates	18156	[ORF1ab]	12085	U->G	0.843029	0.156871	Transversion	UGU	UGG	NS	C->W
37,5mg/day	115	Lung Clarified Homogenates	18388	[ORF1ab]	9688	C->U	0.976775	0.022169	Transition	CUA	UUA	S	-
37,5mg/day	115	Lung Clarified Homogenates	18753	[ORF1ab]	9538	U->C	0.987838	0.0121822	Transition	AAU	AAC	S	-
37,5mg/day	115	Lung Clarified Homogenates	19109	[ORF1ab]	8940	G->A	0.985906	0.012648	Transition	AGU	AAU	NS	S->N
37,5mg/day	115	Lung Clarified Homogenates	20720	[ORF1ab]	11983	U->C	0.95527	0.0446638	Transition	CUA	CCA	NS	L->P
37,5mg/day	115	Lung Clarified Homogenates	21621	[S]	10940	C->U	0.977971	0.0220954	Transition	ACC	AUC	NS	T->I
37,5mg/day	115	Lung Clarified Homogenates	21635	[S]	9309	C->U	0.975185	0.0249458	Transition	CCC	UCC	NS	P->S
32,5mg/day	115	Lung Clarified Homogenates	22303 ¤	[S]	27391	T->G	0.561206	0.437615	Transversion	AGT	AGG	NS	S->R
37,5mg/day	115	Lung Clarified Homogenates	22842	[S]	11356	A->G	0.988288	0.0114788	Transition	GAU	GGU	NS	D->G
37,5mg/day	115	Lung Clarified Homogenates	23610	[S]	15202	G->A	0.989738	0.0102108	Transition	CGG	CAG	NS	R->Q
37,5mg/day	115	Lung Clarified Homogenates	23896	[S]	5959	C->U	0.98775	0.0114594	Transition	ACC	ACU	S	-
37,5mg/day	115	Lung Clarified Homogenates	24034	[S]	11294	C->U	0.97	0.0262864	Transition	AAC	AAU	S	-
37,5mg/day	115	Lung Clarified Homogenates	28868	[N]	16052	C->U	0.987852	0.0119757	Transition	CCA	UCA	NS	P->S
37,5mg/day	115	Lung Clarified Homogenates	28966	[N]	23784	G->A	0.855743	0.144817	Transition	GAG	GAA	S	-
37,5mg/day	116	Lung Clarified Homogenates	316	[ORF1ab]	17061	U->C	0.978958	0.0207361	Transition	AGU	AGC	S	-
37,5mg/day	116	Lung Clarified Homogenates	391	[ORF1ab]	22278	A->G	0.960679	0.0393672	Transition	GCA	GCG	S	-
37,5mg/day	116	Lung Clarified Homogenates	1594	[ORF1ab]	28850	C->U	0.970641	0.0295673	Transition	UCC	UCU	S	-
37,5mg/day	116	Lung Clarified Homogenates	2498	[ORF1ab]	27162	G->A	0.983433	0.0166258	Transition	GAA	AAA	NS	E->K
37,5mg/day	116	Lung Clarified Homogenates	2788	[ORF1ab]	28479	C->U	0.985744	0.01431	Transition	AUC	AUU	S	-
37,5mg/day	116	Lung Clarified Homogenates	3141	[ORF1ab]	34984	C->U	0.987537	0.0125714	Transition	CCU	CUU	NS	P->L
37,5mg/day	116	Lung Clarified Homogenates	3736	[ORF1ab]	28727	C->U	0.989452	0.0109667	Transition	GAC	GAU	S	-
37,5mg/day	116	Lung Clarified Homogenates	3743	[ORF1ab]	30855	C->U	0.970118	0.0301531	Transition	CAU	UAU	NS	H->Y
37,5mg/day	116	Lung Clarified Homogenates	3839	[ORF1ab]	23823	G->A	0.977627	0.0221647	Transition	GAA	AAA	NS	E->K
37,5mg/day	116	Lung Clarified Homogenates	4999	[ORF1ab]	42719	C->U	0.988483	0.0115841	Transition	AAC	AAU	S	-
37,5mg/day	116	Lung Clarified Homogenates	5942	[ORF1ab]	22841	G->A	0.970404	0.0297278	Transition	GAC	AAC	NS	D->N
37,5mg/day	116	Lung Clarified Homogenates	6530	[ORF1ab]	20880	G->A	0.986255	0.0131789	Transition	GAG	AAG	NS	E->K
37,5mg/day	116	Lung Clarified Homogenates	7086	[ORF1ab]	31902	C->U	0.960159	0.0399672	Transition	ACU	AUU	NS	T->I
37,5mg/day	116	Lung Clarified Homogenates	9333	[ORF1ab]	10196	C->U	0.978815	0.0211864	Transition	GCU	GUU	NS	A->V
37,5mg/day	116	Lung Clarified Homogenates	11414	[ORF1ab]	30635	C->A	0.980676	0.0186795	Transversion	CUC	AUC	NS	L->I
32,5mg/day	116	Lung Clarified Homogenates	12083 ¤	[ORF1ab]	15787	A->G	0.969975	0.0300694	Transition	ACC	GCC	NS	T->A
37,5mg/day	116	Lung Clarified Homogenates	12116	[ORF1ab]	11531	C->U	0.964097	0.0358141	Transition	CUU	UUU	NS	L->F
37,5mg/day	116	Lung Clarified Homogenates	14250	[ORF1ab]	17393	G->A	0.970678	0.0288054	Transition	UUG	UUA	S	-
37,5mg/day	116	Lung Clarified Homogenates	14514	[ORF1ab]	17712	U->C	0.977304	0.0217268	Transition	GAU	GAC	S	-
37,5mg/day	116	Lung Clarified Homogenates	15126	[ORF1ab]	20783	C->U	0.983207	0.0168596	Transition	AUC	AUU	S	-
37,5mg/day	116	Lung Clarified Homogenates	15150	[ORF1ab]	23394	G->A	0.9891	0.0103044	Transition	CAG	CAA	S	-
37,5mg/day	116	Lung Clarified Homogenates	17541	[ORF1ab]	44197	C->U	0.972668	0.0273757	Transition	GAC	GAU	S	-
37,5mg/day	116	Lung Clarified Homogenates	17718	[ORF1ab]	21503	C->U	0.988374	0.0115648	Transition	GGC	GGU	S	-
37,5mg/day	116	Lung Clarified Homogenates	18744	[ORF1ab]	22528	C->U	0.982821	0.0169492	Transition	UAC	UAU	S	-
37,5mg/day	116	Lung Clarified Homogenates	19238	[ORF1ab]	24035	G->A	0.98082	0.0191544	Transition	AGA	AAA	NS	R->K
37,5mg/day	116	Lung Clarified Homogenates	19334	[ORF1ab]	16884	A->C	0.989813	0.0100258	Transversion	GAU	GCU	NS	D->A
37,5mg/day	116	Lung Clarified Homogenates	19525	[ORF1ab]	20682	G->A	0.979161	0.0207845	Transition	GAU	AAU	NS	D->N
37,5mg/day	116	Lung Clarified Homogenates	20709	[ORF1ab]	20447	G->A	0.988409	0.0114305	Transition	AUG	AUA	NS	M->I
37,5mg/day	116	Lung Clarified Homogenates	21627	[S]	21241	C->U	0.968834	0.0298749	Transition	ACU	AUU	NS	T->I
32,5mg/day	116	Lung Clarified Homogenates	22303 ¤	[S]	56824	T->G	0.596438	0.402364	Transversion	AGT	AGG	NS	S->R
37,5mg/day	116	Lung Clarified Homogenates	24291	[S]	29356	G->A	0.976904	0.019954	Transition	GGA	GAA	NS	G->E
37,5mg/day	116	Lung Clarified Homogenates	24822	[S]	39214	C->U	0.986178	0.0138546	Transition	GCA	GUA	NS	A->V
37,5mg/day	116	Lung Clarified Homogenates	25062	[S]	22047	G->A	0.987164	0.0128188	Transition	GGU	GAU	NS	G->D
37,5mg/day	116	Lung Clarified Homogenates	27409	[ORF7a]	26548	U->G	0.99	0.0134487	Transversion	UUC	GUC	NS	F->V
37,5mg/day	116	Lung Clarified Homogenates	27503	[ORF7a]	38262	C->U	0.974256	0.0258248	Transition	UCU	UUU	NS	S->F
37,5mg/day	116	Lung Clarified Homogenates	28290	[N]	33420	C->U	0.986026	0.01386	Transition	CCC	CUC	NS	P->L
37,5mg/day	116	Lung Clarified Homogenates	28758	[N]	37798	C->U	0.986745	0.0132304	Transition	CCU	CUU	NS	P->L
37,5mg/day	116	Lung Clarified Homogenates	29025	[N]	70664	C->U	0.989118	0.010868	Transition	GCU	GUU	NS	A->V
37,5mg/day	116	Lung Clarified Homogenates	29350	[N]	33142	A->U	0.988806	0.0109509	Transversion	GCA	GCU	S	-
37,5mg/day	116	Lung Clarified Homogenates	29453	[N]	122275	C->U	0.964359	0.0356335	Transition	CUU	UUU	NS	L->F
			¤ Mutations detected in the virus stock: not considered for further analysis
