# Supplementary material for: Favipiravir antiviral efficacy against SARS-CoV-2 in a hamster model
Source: Nat Commun. 2021 Mar 19;12:1735. doi: 10.1038/s41467-021-21992-w (PMC7979801; doi:10.1038/s41467-021-21992-w)
Supplement: Supplementary file 14 — Supplementary Data 11 [file 41467_2021_21992_MOESM14_ESM.xlsx]

## Sheet: Supplementary Data 11
Supplementary Data 11 : Statistical analysis of mutagenic effect of favipiravir.
Analyzed data	Compared groups	Two-sided test used	p value	t value (t) ; degrees of freedom (df)
Total number of mutation	Favipiravir 37.5mg/day vs. Untreated	Unpaired t test	0.0286	t=2.867 ; df=6
	Favipiravir 75mg/day vs. Untreated	Unpaired t test with Welch's correction	0.2323	t=1.486 ; df=3.056
Total number of transition	Favipiravir 37.5mg/day vs. Untreated	Unpaired t test	0.0048	t=4.363 ; df=6
	Favipiravir 75mg/day vs. Untreated	Unpaired t test with Welch's correction	0.2304	t=1.498 ; df=3.022
Frequency of transition	Favipiravir 37.5mg/day vs. Untreated	Unpaired t test	0.0366	t=2.928 ; df=6
	Favipiravir 75mg/day vs. Untreated	Unpaired t test	0.1431	t=1.619 ; df=6
Total number of transversion	Favipiravir 37.5mg/day vs. Untreated	Unpaired t test	0.3071	t=1.116 ; df=6
	Favipiravir 75mg/day vs. Untreated	Unpaired t test	0.6798	t=0.4336 ; df=6
Frequency of transversion	Favipiravir 37.5mg/day vs. Untreated	Unpaired t test	0.0391	t=2.63 ; df=6
	Favipiravir 75mg/day vs. Untreated	Unpaired t test	0.1431	t=1.684 ; df=6
Total number of synonymous mutation	Favipiravir 37.5mg/day vs. Untreated	Unpaired t test	0.0989	t=1.951 ; df=6
	Favipiravir 75mg/day vs. Untreated	Unpaired t test with Welch's correction	0.3064	t=1.218 ; df=3.157
Frequency of synonymous mutation	Favipiravir 37.5mg/day vs. Untreated	Unpaired t test with Welch's correction	0.3239	t=1.155 ; df=3.34
	Favipiravir 75mg/day vs. Untreated	Unpaired t test	0.0344	t=2.726 ; df=6
Total number of non synonymous mutation	Favipiravir 37.5mg/day vs. Untreated	Unpaired t test	0.0136	t=3.454 ; df=6
	Favipiravir 75mg/day vs. Untreated	Unpaired t test with Welch's correction	0.1995	t=1.635 ; df=3.033
Frequency of non synonymous mutation	Favipiravir 37.5mg/day vs. Untreated	Unpaired t test with Welch's correction	0.1418	t=1.959 ; df=3.11
	Favipiravir 75mg/day vs. Untreated	Unpaired t test	0.009	t=3.795 ; df=6
Total number of G->A mutation	Favipiravir 37.5mg/day vs. Untreated	Mann Whitney test	0.0286	-
	Favipiravir 75mg/day vs. Untreated	Mann Whitney test	0.0286	-
Frequency of G->A mutation	Favipiravir 37.5mg/day vs. Untreated	Unpaired t test	0.0009	t=6.072 ; df=6
	Favipiravir 75mg/day vs. Untreated	Unpaired t test with Welch's correction	0.011	t=5.198 ; df=3.284
Total number of C->U mutation	Favipiravir 37.5mg/day vs. Untreated	Mann Whitney test	0.0571	-
	Favipiravir 75mg/day vs. Untreated	Mann Whitney test	0.1143	-
Frequency of C->U mutation	Favipiravir 37.5mg/day vs. Untreated	Unpaired t test	0.0811	t=2.094 ; df=6
	Favipiravir 75mg/day vs. Untreated	Unpaired t test	0.24	t=1.304 ; df=6
