# Supplementary material for: Favipiravir antiviral efficacy against SARS-CoV-2 in a hamster model
Source: Nat Commun. 2021 Mar 19;12:1735. doi: 10.1038/s41467-021-21992-w (PMC7979801; doi:10.1038/s41467-021-21992-w)
Supplement: Supplementary file 15 — Supplementary Data 12 [file 41467_2021_21992_MOESM15_ESM.xlsx]

## Sheet: Supplementary Data 12
Supplementary Data 12 : Normality test analysis of favipiravir's mutagenic effect variables.
	Total number of mutation			Total number of transition			Frequency of transition			Total number of transversion			Frequency of transversion			Total number of synonymous mutation			Frequency of synonymous mutation
Number of values	4	4	4	4	4	4	4	4	4	4	4	4	4	4	4	4	4	4	4	4	4
Favipiravir doses	0	75	37.5	0	75	37.5	0	75	37.5	0	75	37.5	0	75	37.5	0	75	37.5	0	75	37.5
Minimum	9	18	28	8	14	27	0.5238	0.7097	0.8478	1	4	1	0.1111	0.04583	0.03571	4	3	10	0.3333	0.1667	0.34
25% Percentile	11.25	21.25	30.5	8.75	16	28.75	0.5546	0.7267	0.8596	2.5	5.25	1.5	0.1667	0.06244	0.04179	4.5	4.25	11	0.3382	0.1895	0.342
Median	20	64.5	43	11	54.5	36.5	0.6569	0.8328	0.9295	9	10	3.5	0.3725	0.1672	0.08263	6.5	18	15	0.3987	0.2719	0.3525
75% Percentile	30.25	206.8	51	19.25	195.8	46.5	0.8333	0.9469	0.9761	11	11	7.75	0.4958	0.2733	0.1731	13.75	63.25	16.75	0.4747	0.3058	0.3656
Maximum	33	243	52	22	232	49	0.8889	0.9667	0.98	11	11	9	0.5238	0.2903	0.1957	16	75	17	0.4848	0.3125	0.3684
Mean	20.5	97.5	41.5	13	88.75	37.25	0.6816	0.8355	0.9217	7.5	8.75	4.25	0.345	0.1677	0.09916	8.25	28.5	14.25	0.4039	0.2557	0.3533
Std. Deviation	9.95	103.1	10.75	6.164	100.9	9.251	0.152	0.1142	0.06164	4.726	3.304	3.403	0.1744	0.1094	0.07049	5.315	32.83	3.096	0.07251	0.0634	0.01225
Std. Error of Mean	4.975	51.57	5.377	3.082	50.47	4.626	0.07598	0.05708	0.03082	2.363	1.652	1.702	0.08721	0.05472	0.03525	2.658	16.41	1.548	0.03625	0.0317	0.006125
Lower 95% CI of mean	4.668	-66.62	24.39	3.191	-71.87	22.53	0.4398	0.6538	0.8236	-0.01983	3.493	-1.166	0.06746	-0.006498	-0.01301	-0.2075	-23.74	9.324	0.2885	0.1548	0.3339
Upper 95% CI of mean	36.33	261.6	58.61	22.81	249.4	51.97	0.9234	1.017	1.02	15.02	14.01	9.666	0.6226	0.3418	0.2113	16.71	80.74	19.18	0.5193	0.3566	0.3728
Sum	82	390	166	52	355	149	2.726	3.342	3.687	30	35	17	1.38	0.6706	0.3966	33	114	57	1.616	1.023	1.413
Shapiro-Wilk normality test
W	0.9914	0.8612	0.9502	0.8121	0.8442	0.991	0.9324	0.9717	0.9202	0.8481	0.8078	0.9233	0.9644	0.9661	0.9254	0.8352	0.8626	0.9202	0.9031	0.9112	0.9871
P value	0.9647	0.2644	0.7171	0.1257	0.2079	0.9627	0.6087	0.8518	0.538	0.22	0.117	0.5558	0.8064	0.8169	0.5674	0.1819	0.2697	0.5381	0.4467	0.4886	0.9424
Passed normality test (alpha=0.05)?	Yes	Yes	Yes	Yes	Yes	Yes	Yes	Yes	Yes	Yes	Yes	Yes	Yes	Yes	Yes	Yes	Yes	Yes	Yes	Yes	Yes
P value summary	ns	ns	ns	ns	ns	ns	ns	ns	ns	ns	ns	ns	ns	ns	ns	ns	ns	ns	ns	ns	ns
	Total number of non synonymous mutation			Frequency of non synonymous mutation			Total number of C→U mutation			Total number of G→A mutation			Frequency of C→U mutation			Frequency of G→A mutation
Number of values	4	4	4	4	4	4	4	4	4	4	4	4	4	4	4	4	4	4
Favipiravir doses	0	75	37.5	0	75	37.5	0	75	37.5	0	75	37.5	0	75	75	37.5	0	37.5
Minimum	5	15	18	0.5152	0.6875	0.6316	2	6	9	1	6	11	0.1111	0.3478	0.5	0.06061	0.3478	0.4583
25% Percentile	6.5	17	19.5	0.5253	0.6942	0.6344	2	6.5	11	1.25	6.5	11.75	0.1288	0.3573	0.5114	0.06818	0.3609	0.4771
Median	12.5	46.5	27	0.6013	0.7281	0.6475	3	17.5	17.5	2	28.5	15	0.202	0.3929	0.5561	0.101	0.5303	0.5848
75% Percentile	16.25	141.3	32.25	0.6618	0.8105	0.658	10.75	78.75	19.5	2	94	19.75	0.351	0.5364	0.7667	0.1111	0.6902	0.7424
Maximum	17	165	33	0.6667	0.8333	0.66	13	96	20	2	109	21	0.3939	0.5818	0.8333	0.1111	0.7	0.7778
Mean	11.75	68.25	26.25	0.5961	0.7443	0.6467	5.25	34.25	16	1.75	43	15.5	0.2273	0.4288	0.6114	0.09343	0.5271	0.6015
Std. Deviation	5.123	68.91	6.652	0.07251	0.0634	0.01225	5.252	42.24	4.83	0.5	48.26	4.203	0.1202	0.1043	0.1506	0.02387	0.1789	0.1384
Std. Error of Mean	2.562	34.46	3.326	0.03625	0.0317	0.006125	2.626	21.12	2.415	0.25	24.13	2.102	0.06011	0.05217	0.07529	0.01193	0.08945	0.06918
Lower 95% CI of mean	3.597	-41.4	15.67	0.4807	0.6434	0.6272	-3.107	-32.96	8.314	0.9544	-33.79	8.812	0.03597	0.2628	0.3718	0.05546	0.2424	0.3813
Upper 95% CI of mean	19.9	177.9	36.83	0.7115	0.8452	0.6661	13.61	101.5	23.69	2.546	119.8	22.19	0.4186	0.5949	0.851	0.1314	0.8118	0.8216
Sum	47	273	105	2.384	2.977	2.587	21	137	64	7	172	62	0.9091	1.715	2.445	0.3737	2.108	2.406
Shapiro-Wilk normality test
W	0.9714	0.8634	0.9631	0.9031	0.9112	0.9871	0.7528	0.7897	0.8528	0.6298	0.8622	0.9796	0.9326	0.8155	0.7956	0.8481	0.8483	0.9754
P value	0.85	0.2725	0.7982	0.4467	0.4886	0.9424	0.041	0.0849	0.2353	0.0012	0.268	0.8994	0.6098	0.133	0.0945	0.22	0.2206	0.8743
Passed normality test (alpha=0.05)?	Yes	Yes	Yes	Yes	Yes	Yes	No	Yes	Yes	No	Yes	Yes	Yes	Yes	Yes	Yes	Yes	Yes
P value summary	ns	ns	ns	ns	ns	ns	*	ns	ns	**	ns	ns	ns	ns	ns	ns	ns	ns
