# Supplementary material for: Favipiravir antiviral efficacy against SARS-CoV-2 in a hamster model
Source: Nat Commun. 2021 Mar 19;12:1735. doi: 10.1038/s41467-021-21992-w (PMC7979801; doi:10.1038/s41467-021-21992-w)
Supplement: Supplementary file 16 — Supplementary Data 13 [file 41467_2021_21992_MOESM16_ESM.xlsx]

## Sheet: Supplementary Data 13
Supplementary Data 13 : Shared mutations detected in lung clarified homogenates.
Nucleotide position on the reference gemome NC_045512.2	Region	Nucleotide change	Amnio-acid change	Synonymous	Transition	Animal ID												Additional information on mutation shared only within treated groups
				/	/	Untreated				37.5mg/day				75 mg/day				Amino-Acid mutation	Sub-localisation, if relevant	Additional information
				Non-synonymous	Transversion	93	94	95	96	113	114	115	116	97	98	99	100
373	[ORF1ab]	G→A	E→E	Synonymous	Transition									X		X		-	-	-
391	[ORF1ab]	A→G	A→A	Synonymous	Transition	X		X	X		X	X	X					-	-	-
1886	[ORF1ab]	G→A	A→T	Non-synonymous	Transition						X						X	A541T	nsp2	Original in SARS-CoV-2 (nr DB)
3053	[ORF1ab]	G→A	D→N	Non-synonymous	Transition			X	X								X	-	-	-
3743	[ORF1ab]	C→U	H→Y	Non-synonymous	Transition								X			X		H1160Y	nsp3, macro domain	Original in SARS-CoV-2 (nr DB), variable residue in other CoV
3990	[ORF1ab]	C→U	T→I	Non-synonymous	Transition					X							X	T1242I	nsp3, SARS Unique Domain (SUD)	Original in SARS-CoV-2 (nr DB)
4456	[ORF1ab]	C→U	A→A	Synonymous	Transition			X		X								-	-	-
5347	[ORF1ab]	U→C	A→A	Synonymous	Transition			X									X	-	-	-
5398	[ORF1ab]	U→A	C→STOP	Non-synonymous	Transversion			X		X								-	-	-
5693	[ORF1ab]	C→U	P→S	Non-synonymous	Transition						X					X		P1810S	nsp3, Papain like protease (PLP)	Original in SARS-CoV-2 (nr DB), exisits also as Q at this position in SARS-CoV-2
6706	[ORF1ab]	C→A	N→K	Non-synonymous	Transversion				X						X			-	-	-
7083	[ORF1ab]	C→U	S→F	Non-synonymous	Transition						X				X			S2273F	nsp3, Inter transmembrane domains	Substitution present in SARS-CoV-2 from Human sample (QJE38821.1)
7086	[ORF1ab]	C→U	T→I	Non-synonymous	Transition	X			X		X	X	X					-	-	-
8152	[ORF1ab]	C→U	V→V	Synonymous	Transition						X					X		-	-	-
9443	[ORF1ab]	C→U	L→F	Non-synonymous	Transition											X	X	L3060F	nsp4	Original in SARS-CoV-2 (nr DB)
10070	[ORF1ab]	A→G	M→V	Non-synonymous	Transition	X					X							-	-	-
10738	[ORF1ab]	U→A	N→K	Non-synonymous	Transversion										X		X	N3491K	nsp5 3CLpro	Original in SARS-CoV-2 (nr DB)
10912	[ORF1ab]	A→C	L→F	Non-synonymous	Transversion	X		X										-	-	-
11273	[ORF1ab]	G→A	V→I	Non-synonymous	Transition					X							X	V3670I	nsp6	Original in SARS-CoV-2 (nr DB)
11652	[ORF1ab]	U→A	L→H	Non-synonymous	Transversion											X	X	L3796H	nsp6	Original in SARS-CoV-2 (nr DB)
14250	[ORF1ab]	G→A	L→L	Synonymous	Transition	X	X	X		X	X	X	X	X	X		X	-	-	-
18086	[ORF1ab]	C→U	T→I	Non-synonymous	Transition				X		X							-	-	-
18753	[ORF1ab]	U→C	N→N	Synonymous	Transition						X	X						-	-	-
19109	[ORF1ab]	G→A	S→N	Non-synonymous	Transition							X				X		S6282N	nsp14 ExoN, N7 Mtase domain	Original in SARS-CoV-2 (nr DB)
19238	[ORF1ab]	G→A	R→K	Non-synonymous	Transition								X				X	R6325K	nsp14 ExoN, N7 Mtase domain	Original in SARS-CoV-2 (nr DB), R is conserved in all the analysed sequences of CoV (Ref Seq DB)
19757	[ORF1ab]	A→U	K→I	Non-synonymous	Transversion	X				X					X			-	-	-
25955	[ORF3a]	G→A	G→D	Non-synonymous	Transition											X	X	G188D	-	Original in SARS-CoV-2 (nr DB)
26507	-	A→G	-	Non-coding	Transition	X					X							-	-	-
26710	[M]	C→U	A→V	Non-synonymous	Transition					X	X							A63V	-	Original in SARS-CoV-2 (nr DB)
27920	[ORF8]	C→U	I→I	Synonymous	Transition					X	X							-	-	-
28868	[N]	C→U	P→S	Non-synonymous	Transition							X			X			P199S	Linker, phosphorylation region	Original in SARS-CoV-2 (nr DB), can be T is several sequences (nr DB)
29333	[N]	A→C	N→H	Non-synonymous	Transversion				X						X			-	-	-
X	Shared within the group treated with 75mg/day
X	Shared within the group treated with 37.5mg/day
X	Shared within treated groups
X	Shared within the untreated group
X	Present in all groups
X	Shared between untreated and treated with 37.5mg/day groups
X	Shared between untreated and treated with 75mg/day groups
