# Supplementary material for: Favipiravir antiviral efficacy against SARS-CoV-2 in a hamster model
Source: Nat Commun. 2021 Mar 19;12:1735. doi: 10.1038/s41467-021-21992-w (PMC7979801; doi:10.1038/s41467-021-21992-w)
Supplement: Supplementary file 18 — Source data [file 41467_2021_21992_MOESM18_ESM.xlsx]

## Sheet: Table 1
		VeroE6 EC50			% cell viability					% cell viability			All values were analyzed using Graph pad prism 7,0.
Table 1			0.001					0.01					Gaph pad prsim plotted the mean value of the triplicate, the error bar is the standard deviation ( also calculated by graph pad).
	Favipiravir in µM	500	104.945	103.15	103.546		500	56.5697	58.4421	57.8664			EC 50 were calculated using logarithmic interpolation .
		250	62.2664	72.8685	72.8164		250	22.9818	20.0405	26.8719			All graphs were generated using graph pad prism 7,0.
		125	20.5344	9.04792	13.8027		125	15.0877	18.5097	9.22403
		62.5	17.1165	8.62134	18.1882		62.5	8.8192	5.00498	5.44776
		31.25	4.76651	5.00581	0.505914		31.25	2.02571	0.545567	5.6059
		15.625	0	0	0		15.625	0	1.11485	0
		7.8125	0	0	0		7.8125	0	0	0
			50					50
			90					90
			Vero E6 MOI 0,001													Caco-2 MOI 0,001
	Favipiravir in µM		0 µM (Virus control)			125 µM			250 µM			500 µM					0 µM			125 µM			250 µM			500 µM
	TCID50/ml		15013	10000	100000	15013	26827	15013	4642	3162.28	4642	177.8	177.8	10			31622.8	100000	100000	17782.8	17782.8	5623	3162	562	316	10	10	10
				41671			18951			3162.28			121.867					77207.6			13729.5			562			10
			Vero E6 MOi 0,01													Caco-2 MOI 0,01
	Favipiravir in µM		0 µM			125 µM			250 µM			500 µM					0 µM			125 µM			250 µM			500 µM
	TCID50/ml		26827	50119	26827	15013	10000	26827	4642	6813	6813	3162	3162	3162			100000	31622.8	31622.8	31622.8	3162	5623.41	1778	17782.8	3162.28	562	562	10
				34591			17280			6089.33			3162					54415.2			13469.4			7574.36			378
	Yield reduction
		125 µM	250 µM	500 µM
	E6 0,001	2.19888	13.1775	341.939
	E6 0,01	2.00179	5.68059	10.9396
	Caco-2 0,001	5.62347	137.38	7720.76
	Caco-2 0,01	4.03991	7.18413	143.956

## Sheet: Figure 1
Figure 1B		Inoculum	10^6 TCID50				10^5 TCID50				10^4 TCID50
		Favipiravir (mg/day)	0	18.75	37.5	75	0	18.75	37.5	75	0	18.75	37.5	75
		Lung infectious titers (TCID50/ml/ɣ-actin copies) log10 scale	4.05991	3.15587	3.32627	2.36298	4.63208	4.13062	4.13705	0.502679	5.03414	4.57019	4.53104	1.33127
			2.67237	3.29265	2.3332	2.05457	3.60675	4.02573	2.73843	1.71485	4.69252	3.58765	3.61697	0.269648
			4.86847	4.17864	4.07628	1.99377	4.36534	3.62092	2.92909	2.34209	4.22611	4.70213	3.08522	0.00310907
			4.26959	3.91148	3.96456	1.45462	3.36382	3.64538	2.88672	1.97472	4.79783	4.53846	3.42488	1.52094
			3.6452	3.39985	2.50176	1.72323	3.87006	3.43071	2.99209	0.329963	4.25498	4.13992	3.35681	0.492684
			3.93159	3.38412	2.74832	2.16841	4.07705	3.12116	2.94948	0.762654	3.30783	3.98863	3.68874	0.379084
Figure 1C		Inoculum	10^6 TCID50				10^5 TCID50				10^4 TCID50
		Favipiravir (mg/day)	0	18.75	37.5	75	0	18.75	37.5	75	0	18.75	37.5	75
		Lung viral RNA yields (Viral genome copies/ɣ-actin copies) log10 scale	4.62053	4.25839	4.40373	4.62219	5.45933	5.03628	4.68564	4.35601	5.05051	4.08239	4.68476	1.4915
			5.27044	4.89136	4.95503	4.59313	4.3404	4.873	5.46711	2.84609	5.0185	5.04208	4.70797	3.6065
			4.94225	4.85462	4.4002	4.0468	4.2362	5.02381	4.96004	3.57303	4.74977	4.97913	5.07101	3.15913
			5.12022	5.10263	4.55416	4.36254	5.03074	4.92711	4.76464	4.29344	4.29796	5.22051	4.29322	1.22496
			4.40056	5.19934	3.50797	3.87971	5.16392	4.67885	5.05323	2.16044	5.44881	4.87054	4.65012	2.28108
			4.84983	4.9572	4.77326	3.52355	5.00679	4.80124	4.41565	4.26674	4.97057	5.15313	4.68544	2.87689
Figure 1D		Inoculum	10^6 TCID50				10^5 TCID50				10^4 TCID50
		Favipiravir (mg/day)	0	18.75	37.5	75	0	18.75	37.5	75	0	18.75	37.5	75
		Lung viral particle infectivity ratios	0.44571	0.0350937	0.0222901	0.0088506	0.0414688	0.0406535	0.0175165	0.00968462	0.963002	0.242845	0.0855478	Uncalculable
			0.18332	0.119128	0.332751	0.00639537	0.105541	0.0361169	0.0467675	0.00304703	0.172379	0.320083	0.0521083	0.00821186
			0.201841	0.0515391	0.0985803	0.00697461	0.234721	0.100442	0.0107658	0.0138617	0.299462	0.125266	0.0414703	0.00165942
			0.560074	0.0267248	0.155344	0.00853234	0.39934	0.159773	0.0132459	0.0048005	0.102298	0.102212	0.0619443	Uncalculable
			0.0186984	0.078973	0.00850112	0.00270629	0.15901	0.0875127	0.00787499	0.0219908	0.22337	0.30312	0.0508967	0.112249
			0.162212	0.0251934	0.0235098	0.00588641	0.0729912	0.0208889	0.0210271	0.000313267	0.52717	0.500791	0.700817	0.00412856
Figure 1E		Inoculum	10^6 TCID50				10^5 TCID50				10^4 TCID50
		Favipiravir (mg/day)	0	18.75	37.5	75	0	18.75	37.5	75	0	18.75	37.5	75
		Plasma viral RNA yields (Viral genome copies/ml) log10 scale	6.62	6.71	7.1	7.06	5.69	7.06	6.59	5.7	8.36	4.48	7.01	4.48
			7.04	6.86	7.51	4.48	7.26	7.06	6.46	4.48	6.59	5.48	5.78	5.83
			7.57	6.88	5.57	4.48	6.62	7.17	5.97	6.81	6.92	8.26	6.67	4.48
			7.92	7.41	5.37	4.48	7.26	5.96	6.35	6.04	6.42	6.9	5.27	4.48
			6.91	6.87	6	4.48	7.03	7.44	7.72	4.48	8.46	5.58	7.63	4.48
			6.15	4.48	5.27	4.48	7.01	8.4	6.4	7.28	7.2	5.75	7.28	4.48
Figure 1F		Inoculum (TCID50)	Favipiravir dose	Animal ID	Weights (g)				Normalized Weights (%)
					Day of infection	Day +1	Day +2	Day +3	Day of infection	Day +1	Day +2	Day +3
		104	0mg/day	159	50.8	52.6	52.1	51.2	100	103.543	102.559	100.787
				160	52.3	54.2	54.9	55.9	100	103.633	104.971	106.883
				161	54.8	55.9	56.6	58.8	100	102.007	103.285	107.299
				162	53.1	55.1	58.3	60.9	100	103.766	109.793	114.689
				163	46.2	46.1	46.4	48.2	100	99.7835	100.433	104.329
				164	49.8	52.3	53	53.4	100	105.02	106.426	107.229
		104	18.75mg/day	158	58.3	60.2	60.5	61.7	100	103.259	103.774	105.832
		104	18.75mg/day	153b	47.2	49	49.4	48.6	100	103.814	104.661	102.966
		104	18.75mg/day	154b	47.6	49.1	49.5	50.2	100	103.151	103.992	105.462
		104	18.75mg/day	155a	57.1	59.1	60.2	61.7	100	103.503	105.429	108.056
		104	18.75mg/day	156a	50.1	52.8	53.2	54.6	100	105.389	106.188	108.982
		104	18.75mg/day	157b	59.7	62.6	63	63.5	100	104.858	105.528	106.365
		104	37.5mg/day	147b	47.7	49.4	50.2	52.4	100	103.564	105.241	109.853
		104	37.5mg/day	148b	57.5	59.2	60.4	61.9	100	102.957	105.043	107.652
		104	37.5mg/day	149b	57.4	60.6	59.7	61	100	105.575	104.007	106.272
		104	37.5mg/day	150b	48	49.7	50	51.2	100	103.542	104.167	106.667
		104	37.5mg/day	151b	52.7	53.8	54.9	56.4	100	102.087	104.175	107.021
		104	37.5mg/day	152b	51.1	53.3	53.7	53.8	100	104.305	105.088	105.284
		104	75mg/day	141b	51.8	49.5	49.7	48.8	100	95.5598	95.9459	94.2085
		104	75mg/day	142b	57.4	59.2	57.6	58	100	103.136	100.348	101.045
		104	75mg/day	143b	46.5	47.9	46.8	45.9	100	103.011	100.645	98.7097
		104	75mg/day	144b	48.4	50.1	49	46.3	100	103.512	101.24	95.6612
		104	75mg/day	145b	52.4	54	52	51.4	100	103.053	99.2366	98.0916
		104	75mg/day	146b	54.5	55.7	54	51.3	100	102.202	99.0826	94.1284
		105	0mg/day	151a	60.3	62.2	61	62.1	100	103.151	101.161	102.985
		105	0mg/day	152a	60	61.8	61.7	61.7	100	103	102.833	102.833
		105	0mg/day	153a	57.3	59.9	59.8	60.2	100	104.538	104.363	105.061
		105	0mg/day	154a	61.6	64.4	63.6	64.8	100	104.545	103.247	105.195
		105	0mg/day	156b	54	54.7	53.3	55	100	101.296	98.7037	101.852
		105	0mg/day	157a	52.8	54.8	55	57.5	100	103.788	104.167	108.902
		105	18.75mg/day	145a	63.5	65.3	65.7	66.5	100	102.835	103.465	104.724
		105	18.75mg/day	146a	50.5	52.2	52.2	53.4	100	103.366	103.366	105.743
		105	18.75mg/day	147a	54.2	55.5	54.5	54.7	100	102.399	100.554	100.923
		105	18.75mg/day	148a	59.8	61.6	62.3	63.5	100	103.01	104.181	106.187
		105	18.75mg/day	149a	55.1	55.4	53.6	53.6	100	100.544	97.2777	97.2777
		105	18.75mg/day	150a	52.4	53.3	54.3	54	100	101.718	103.626	103.053
		105	37.5mg/day	139a	53.1	53.7	55.4	56.2	100	101.13	104.331	105.838
		105	37.5mg/day	140a	56.4	57.9	58.3	60.2	100	102.66	103.369	106.738
		105	37.5mg/day	141a	52.8	52.4	52.1	52.5	100	99.2424	98.6742	99.4318
		105	37.5mg/day	142a	59.3	60.7	59.7	59.2	100	102.361	100.675	99.8314
		105	37.5mg/day	143a	51.3	52.6	52.4	53.6	100	102.534	102.144	104.483
		105	37.5mg/day	144a	57.3	58.5	57.2	58.8	100	102.094	99.8255	102.618
		105	75mg/day	133b	61.9	63.3	62	57.1	100	102.262	100.162	92.2456
		105	75mg/day	134b	59.4	60.9	59.6	58.8	100	102.525	100.337	98.9899
		105	75mg/day	135b	54.8	55.3	54.1	53	100	100.912	98.7226	96.7153
		105	75mg/day	136b	58.4	59.7	58.3	57.1	100	102.226	99.8288	97.774
		105	75mg/day	137a	49.7	51.2	49.8	44.6	100	103.018	100.201	89.7384
		105	75mg/day	138a	55.6	54.2	52.9	52.6	100	97.482	95.1439	94.6043
		106	0mg/day	93	63.5	65.5	64.3	65.9	100	103.15	101.26	103.78
		106	0mg/day	94	50.2	53.4	50.5	51.5	100	106.375	100.598	102.59
		106	0mg/day	95	49.7	53.2	51	51.4	100	107.042	102.616	103.421
		106	0mg/day	96	55.1	58.2	57	57.2	100	105.626	103.448	103.811
		106	0mg/day	131a	55.9	57.1	54.2	52.6	100	102.147	96.9589	94.0966
		106	0mg/day	132a	55.3	56.7	57.3	58.5	100	102.532	103.617	105.787
		106	18.75mg/day	121a	65.8	67.2	65.7	66.5	100	102.128	99.848	101.064
		106	18.75mg/day	122a	61.8	64.7	64.3	65.5	100	104.693	104.045	105.987
		106	18.75mg/day	123a	49.4	50.4	49.1	50	100	102.024	99.3927	101.215
		106	18.75mg/day	124a	42.9	43.1	43.2	45.2	100	100.466	100.699	105.361
		106	18.75mg/day	129a	64.5	66.4	64.8	68.2	100	102.946	100.465	105.736
		106	18.75mg/day	130a	50.1	51.9	50.1	51.3	100	103.593	100	102.395
		106	37.5mg/day	113a	57	58.4	55.1	54.2	100	102.456	96.6667	95.0877
		106	37.5mg/day	114a	58.4	60	57.6	57.8	100	102.74	98.6301	98.9726
		106	37.5mg/day	115a	48.8	49.7	48	48.3	100	101.844	98.3607	98.9754
		106	37.5mg/day	116a	57.3	59.4	57.9	58.2	100	103.665	101.047	101.571
		106	37.5mg/day	127b	56.7	57.2	56.6	57	100	100.882	99.8236	100.529
		106	37.5mg/day	128b	52.9	54.2	54.8	55.7	100	102.457	103.592	105.293
		106	75mg/day	97	49.5	50.6	48.3	47	100	102.222	97.5758	94.9495
		106	75mg/day	98	49.5	51	48.8	44.9	100	103.03	98.5859	90.7071
		106	75mg/day	99	66	68	65	63	100	103.03	98.4848	95.4545
		106	75mg/day	100	52.3	55	51.1	48.2	100	105.163	97.7055	92.1606
		106	75mg/day	125b	60.2	61.3	58.2	54.9	100	101.827	96.6777	91.196
		106	75mg/day	126b	56	56.7	54.6	53.3	100	101.25	97.5	95.1786
		Mock	0mg/day	101	59.4	62.5	63.7	66.2	100	105.219	107.239	111.448
				102	60.1	63.5	65.5	68.6	100	105.657	108.985	114.143
				103	57.3	59.3	60	63.1	100	103.49	104.712	110.122
				104	61.6	64.4	66.1	67.5	100	104.545	107.305	109.578
				105	55.5	57.5	60	62.5	100	103.604	108.108	112.613
				106	54.8	56.9	57.4	59.9	100	103.832	104.745	109.307

## Sheet: Figure 2
Figure 2B		Inoculum (TCID50)	Favipiravir dose	Animal ID	Weights (g)								Normalized xeights (g)
					Day of infection	Day +1	Day +2	Day +3	Day +4	Day +5	Day +6	Day +7	Day of infection	Day +1	Day +2	Day +3	Day +4	Day +5	Day +6	Day +7
		Mock	18.75mg/day	133a	48.1	49.3	51.1	53.6	57.2	58.6	60.8	63.1	100	102.495	106.237	111.435	118.919	121.83	126.403	131.185
				134a	52.9	54.4	57	60.1	60.1	64.6	67.2	69.2	100	102.836	107.75	113.611	113.611	122.117	127.032	130.813
				135a	56	58.8	60.9	63.6	66.7	69.7	71.2	74.6	100	105	108.75	113.571	119.107	124.464	127.143	133.214
				136a	54.5	56.4	58.2	60	61.5	64.3	67.5	70.1	100	103.486	106.789	110.092	112.844	117.982	123.853	128.624
			37.5mg/day	129b	52.9	55.4	55.9	59.6	59.6	62.5	66	68.1	100	104.726	105.671	112.665	112.665	118.147	124.764	128.733
				130b	51	52.3	55	57.4	57.9	59.6	63.5	65.4	100	102.549	107.843	112.549	113.529	116.863	124.51	128.235
				131b	56.5	57.1	58.1	60.7	62.6	65.9	69.1	71.4	100	101.062	102.832	107.434	110.796	116.637	122.301	126.372
				132b	51	52	52.1	55.6	56.7	56.7	58.2	61.1	100	101.961	102.157	109.02	111.176	111.176	114.118	119.804
			75mg/day	137b	54.7	54.7	52.7	50.1	46.9	51.5	54.3	57.9	100	100	96.3437	91.5905	85.7404	94.1499	99.2687	105.85
				138b	47.3	48.1	48	45.8	46.3	48.5	52	53.4	100	101.691	101.48	96.8288	97.8858	102.537	109.937	112.896
				139b	55.8	56.8	54.5	53.1	53.9	55.9	58.8	61.6	100	101.792	97.6703	95.1613	96.595	100.179	105.376	110.394
				140b	52.7	52.5	50.5	49.2	46.9	51	53.1	55.8	100	99.6205	95.8254	93.3586	88.9943	96.7742	100.759	105.882
			0mg/day	101	59.4	62.5	63.7	66.2	69.7	72.2	76.5	78.2	100	105.219	107.239	111.448	117.34	121.549	128.788	131.65
				102	60.1	63.5	65.5	68.6	71.8	74.3	77.7	78.6	100	105.657	108.985	114.143	119.468	123.627	129.285	130.782
				103	57.3	59.3	60	63.1	65	68.7	70.1	71.3	100	103.49	104.712	110.122	113.438	119.895	122.339	124.433
				104	61.6	64.4	66.1	67.5	69.6	72.2	74.9	76.7	100	104.545	107.305	109.578	112.987	117.208	121.591	124.513
				105	55.5	57.5	60	62.5	66.3	68.7	70.8	72.9	100	103.604	108.108	112.613	119.459	123.784	127.568	131.351
				106	54.8	56.9	57.4	59.9	63.4	65.9	68.2	69.1	100	103.832	104.745	109.307	115.693	120.255	124.453	126.095
Figure 2C		Inoculum (TCID50)	Favipiravir dose	Animal ID	Weights (g)								Normalized Weights (%)
					Day of infection	Day +1	Day +2	Day +3	Day +4	Day +5	Day +6	Day +7	Day of infection	Day +1	Day +2	Day +3	Day +4	Day +5	Day +6	Day +7
		105	0mg/day	107	52.3	51.9	52.4	53.9	53.7	52.9	56.8	59.9	100	99.2352	100.191	103.059	102.677	101.147	108.604	114.532
				108	52.7	53.7	51.2	52.3	50.9	49.3	53.2	56.6	100	101.898	97.1537	99.241	96.5844	93.5484	100.949	107.4
				109	56.3	57.4	57.6	59	55.6	52.4	52.4	57.4	100	101.954	102.309	104.796	98.7567	93.0728	93.0728	101.954
				110	58.9	59	59.5	60.1	54.2	53	53.1	57.9	100	100.17	101.019	102.037	92.0204	89.983	90.1528	98.3022
				111	58.4	59.6	58.8	60.6	59.3	57.2	58.1	63.2	100	102.055	100.685	103.767	101.541	97.9452	99.4863	108.219
				112	57.8	56.3	56.5	56.3	53.2	49.8	50.5	54.9	100	97.4048	97.7509	97.4048	92.0415	86.1592	87.3702	94.9827
				221	61.5	64.7	65.3	66.3	64.9	58.6	57.7	62.8	100	105.203	106.179	107.805	105.528	95.2846	93.8211	102.114
				222	59.5	61.8	61.6	62.3	58.2	53.3	54.9	60.1	100	103.866	103.529	104.706	97.8151	89.5798	92.2689	101.008
				223	56.7	58.8	60.4	61.7	59.7	54.2	53.7	59.7	100	103.704	106.526	108.818	105.291	95.5908	94.709	105.291
				224	55.3	57.8	59.3	61.1	60.6	55.1	55.2	60.6	100	104.521	107.233	110.488	109.584	99.6383	99.8192	109.584
			37.5mg/day	119	54.9	56.7	56.3	57.5	58.3	58.6	62.9	65.5	100	103.279	102.55	104.736	106.193	106.74	114.572	119.308
				120	51.3	52.5	48.8	47.5	49.3	52.5	55.3	58.5	100	102.339	95.1267	92.5926	96.1014	102.339	107.797	114.035
				121b	53.4	55.2	55.3	54.5	54.4	55.7	58.1	62.5	100	103.371	103.558	102.06	101.873	104.307	108.801	117.041
				122b	61.5	63.7	61.6	63.3	62.4	61.5	61.4	66.5	100	103.577	100.163	102.927	101.463	100	99.8374	108.13
				123b	58.5	58.6	57.5	57.1	57.7	57	56.2	60.9	100	100.171	98.2906	97.6068	98.6325	97.4359	96.0684	104.103
				124b	55.2	56.9	56.5	57	57.8	55.8	51.5	55.1	100	103.08	102.355	103.261	104.71	101.087	93.2971	99.8188
				225	58.4	60.6	57.8	59.4	58.7	58.6	56.1	60.7	100	103.767	98.9726	101.712	100.514	100.342	96.0616	103.938
				226	57	58.8	57.2	59.1	59.8	57.4	54.6	60.6	100	103.158	100.351	103.684	104.912	100.702	95.7895	106.316
				227	57.2	58.6	58	59.4	61	60.9	62.8	66.6	100	102.448	101.399	103.846	106.643	106.469	109.79	116.434
				228	50.4	51.4	51.3	51.8	52.8	52.3	53.4	54.7	100	101.984	101.786	102.778	104.762	103.77	105.952	108.532
		Mock	0mg/day	101	59.4	62.5	63.7	66.2	69.7	72.2	76.5	78.2	100	105.219	107.239	111.448	117.34	121.549	128.788	131.65
				102	60.1	63.5	65.5	68.6	71.8	74.3	77.7	78.6	100	105.657	108.985	114.143	119.468	123.627	129.285	130.782
				103	57.3	59.3	60	63.1	65	68.7	70.1	71.3	100	103.49	104.712	110.122	113.438	119.895	122.339	124.433
				104	61.6	64.4	66.1	67.5	69.6	72.2	74.9	76.7	100	104.545	107.305	109.578	112.987	117.208	121.591	124.513
				105	55.5	57.5	60	62.5	66.3	68.7	70.8	72.9	100	103.604	108.108	112.613	119.459	123.784	127.568	131.351
				106	54.8	56.9	57.4	59.9	63.4	65.9	68.2	69.1	100	103.832	104.745	109.307	115.693	120.255	124.453	126.095
Figure 2D		Inoculum (TCID50)	Favipiravir dose	Animal ID	Weights (g)								Normalized Weights (%)
					Day of infection	Day +1	Day +2	Day +3	Day +4	Day +5	Day +6	Day +7	Day of infection	Day +1	Day +2	Day +3	Day +4	Day +5	Day +6	Day +7
		104	0mg/day	201	60.5	62.1	61.8	60.8	58	56.1	52.4	53.2	100	102.645	102.149	100.496	95.8678	92.7273	86.6116	87.9339
				202	56.8	57.8	58.5	59.9	60.9	58.8	62.3	66	100	101.761	102.993	105.458	107.218	103.521	109.683	116.197
				203	56	60	61.5	62	60.5	55.5	57.1	56.6	100	107.143	109.821	110.714	108.036	99.1071	101.964	101.071
				204	50.5	53	53.8	53.8	54.3	50.7	52.5	61.1	100	104.95	106.535	106.535	107.525	100.396	103.96	120.99
				205	59.1	61	59.7	61.7	60.5	55.2	59.3	64.7	100	103.215	101.015	104.399	102.369	93.401	100.338	109.475
				206	59.8	62	62	64.4	59.6	58	58.9	63.1	100	103.679	103.679	107.692	99.6656	96.99	98.495	105.518
				207	59.8	63	63.3	63.4	64.8	60.9	57.3	65.2	100	105.351	105.853	106.02	108.361	101.839	95.8194	109.03
				208	55.6	58.6	59.3	57.3	55.8	53.5	52.3	58.9	100	105.396	106.655	103.058	100.36	96.223	94.0647	105.935
				209	62.1	65.3	64.6	66.2	64.9	58.7	58	62.9	100	105.153	104.026	106.602	104.509	94.525	93.3977	101.288
				210	58	60.7	61.1	61.5	60.4	55.1	54.4	61.7	100	104.655	105.345	106.034	104.138	95	93.7931	106.379
			37.5mg/day	211	55.4	57.9	57.9	56.8	57.2	55	59.4	61.7	100	104.513	104.513	102.527	103.249	99.278	107.22	111.372
				212	52.2	54	55	56.3	57.7	57.8	58.1	60.3	100	103.448	105.364	107.854	110.536	110.728	111.303	115.517
				213	58.1	60.4	61.3	61.7	63.4	62.9	65.8	67.8	100	103.959	105.508	106.196	109.122	108.262	113.253	116.695
				214	54.3	55.7	56.6	58.3	60.5	60.5	62.1	66.2	100	102.578	104.236	107.366	111.418	111.418	114.365	121.915
				215	58.8	60.9	61.4	62.5	64.9	67.9	72.4	74	100	103.571	104.422	106.293	110.374	115.476	123.129	125.85
				216	55.8	60.1	58.1	58.6	60	62.6	64.2	66.5	100	107.706	104.122	105.018	107.527	112.186	115.054	119.176
				217	57.6	59.8	60.4	61.1	62.8	65.5	67.7	71.8	100	103.819	104.861	106.076	109.028	113.715	117.535	124.653
				218	55	56.4	56.8	56.5	57.9	59.3	60.9	63.9	100	102.545	103.273	102.727	105.273	107.818	110.727	116.182
				219	54.4	56.6	56.5	57.5	57.7	60.8	62.2	64	100	104.044	103.86	105.699	106.066	111.765	114.338	117.647
				220	53.8	55.9	54.9	54.7	55.5	55.7	58.6	62.6	100	103.903	102.045	101.673	103.16	103.532	108.922	116.357
		Mock	0mg/day	101	59.4	62.5	63.7	66.2	69.7	72.2	76.5	78.2	100	105.219	107.239	111.448	117.34	121.549	128.788	131.65
				102	60.1	63.5	65.5	68.6	71.8	74.3	77.7	78.6	100	105.657	108.985	114.143	119.468	123.627	129.285	130.782
				103	57.3	59.3	60	63.1	65	68.7	70.1	71.3	100	103.49	104.712	110.122	113.438	119.895	122.339	124.433
				104	61.6	64.4	66.1	67.5	69.6	72.2	74.9	76.7	100	104.545	107.305	109.578	112.987	117.208	121.591	124.513
				105	55.5	57.5	60	62.5	66.3	68.7	70.8	72.9	100	103.604	108.108	112.613	119.459	123.784	127.568	131.351
				106	54.8	56.9	57.4	59.9	63.4	65.9	68.2	69.1	100	103.832	104.745	109.307	115.693	120.255	124.453	126.095

## Sheet: Figure 3
Figure 3B		Inoculum	10^4 TCID50
		Favipiravir (mg/day)	0	18.75	37.5	75
		Lung infectious titers (TCID50/ml/ɣ-actin copies) log10 scale	4.37474	3.60688	0.379883	0.371819
			3.52892	3.4945	2.77634	0.543793
			4.15259	3.70946	2.75677	0.348414
			4.08627	4.19073	2.81112	0.165937
			3.84281	3.76119	3.08004	0.106392
			3.68587	4.02314	1.69691	0.333834
Figure 3C		Inoculum	10^4 TCID50
		Favipiravir (mg/day)	0	18.75	37.5	75
		Lung viral RNA yields (Viral genome copies/ɣ-actin copies) log10 scale	5.43345	4.7567	4.1746	1.59367
			5.00702	5.16845	5.30845	1.76564
			5.03394	5.03946	3.74432	1.57026
			5.32886	5.08525	4.45724	1.38779
			4.83096	5.20289	4.05577	1.32824
			4.4952	5.27814	3.1415	2.64204
Figure 3D		Inoculum (TCID50)	Favipiravir dose	Animal ID	Weights (g)					Normalized Weights (%)
					Day -1	Day of infection	Day +2	Day +3	Day +4	Day -1	Day of infection	Day +2	Day +3	Day +4
		104	0mg/day	229	60	61.3	61.2	61.8	65.2	100	102.167	102	103	108.667
		104	0mg/day	230	51.8	52.8	56.1	57.3	59.1	100	101.931	108.301	110.618	114.093
		104	0mg/day	231	59.9	61.8	63.9	63.9	65.5	100	103.172	106.678	106.678	109.349
		104	0mg/day	232	50.3	52.4	54.4	52.6	54.6	100	104.175	108.151	104.573	108.549
		104	0mg/day	233	56.5	59.3	60	59.1	61.3	100	104.956	106.195	104.602	108.496
		104	0mg/day	234	63.3	65.2	68.8	66.7	68.2	100	103.002	108.689	105.371	107.741
		104	18.75mg/day	247	48.2	50.4	52.6	53.2	53.8	100	104.564	109.129	110.373	111.618
		104	18.75mg/day	248	57.2	58.8	61.2	61	60.4	100	102.797	106.993	106.643	105.594
		104	18.75mg/day	249	54	55.6	57.4	58.3	59.2	100	102.963	106.296	107.963	109.63
		104	18.75mg/day	250	53.6	54.9	57.4	56.8	58	100	102.425	107.09	105.97	108.209
		104	18.75mg/day	251	51.1	52.7	54.3	53.7	53.8	100	103.131	106.262	105.088	105.284
		104	18.75mg/day	252	61.3	62.3	64.1	62.7	62.3	100	101.631	104.568	102.284	101.631
		104	37.5mg/day	241	56	59.4	60.4	60.2	60.3	100	106.071	107.857	107.5	107.679
		104	37.5mg/day	242	56.5	58.4	60.7	61.3	61.5	100	103.363	107.434	108.496	108.85
		104	37.5mg/day	243	52.3	53.7	55.2	55.4	56.4	100	102.677	105.545	105.927	107.839
		104	37.5mg/day	244	49.5	50.9	51.6	52.7	53.4	100	102.828	104.242	106.465	107.879
		104	37.5mg/day	245	57.5	58.7	59.4	60	59.2	100	102.087	103.304	104.348	102.957
		104	37.5mg/day	246	56	56.5	58.9	58.4	58	100	100.893	105.179	104.286	103.571
		104	75mg/day	235	55	56.5	53.8	48.4	46.5	100	102.727	97.8182	88	84.5455
		104	75mg/day	236	58	59.2	56.8	56.1	56.6	100	102.069	97.931	96.7241	97.5862
		104	75mg/day	237	50.5	51.7	48.2	45	42.9	100	102.376	95.4455	89.1089	84.9505
		104	75mg/day	238	55.9	54.9	50.9	47.7	46.4	100	98.2111	91.0555	85.3309	83.0054
		104	75mg/day	239	62.6	62.3	60.5	59.8	60.6	100	99.5208	96.6454	95.5272	96.8051
		104	75mg/day	240	56.9	56.3	52.5	48.6	47.6	100	98.9455	92.2671	85.413	83.6555
		Mock	0mg/day	101	59.4	62.5	63.7	66.2	69.7	100	105.219	107.239	111.448	117.34
				102	60.1	63.5	65.5	68.6	71.8	100	105.657	108.985	114.143	119.468
				103	57.3	59.3	60	63.1	65	100	103.49	104.712	110.122	113.438
				104	61.6	64.4	66.1	67.5	69.6	100	104.545	107.305	109.578	112.987
				105	55.5	57.5	60	62.5	66.3	100	103.604	108.108	112.613	119.459
				106	54.8	56.9	57.4	59.9	63.4	100	103.832	104.745	109.307	115.693
Figure 3E		Inoculum	10^4 TCID50
		Favipiravir (mg/day)	0	18.75	37.5	75
		Lung viral particle infectivity ratios	0.131419	0.0708242	0.0577377	0.00491803
			0.0572024	0.0211862	0.0029369	Uncalculable
			0.102767	0.0467733	0.102908	Uncalculable
			0.155122	0.127492	0.0225882	Uncalculable
			0.0873561	0.0361662	0.0359265	Uncalculable
			0.0332584	0.0555905	0.105749	Uncalculable
Figure 3F		Inoculum	10^4 TCID50
		Favipiravir (mg/day)	0	18.75	37.5	75
		Plasma viral RNA yields (Viral genome copies/ml) log10 scale	4.94	4.48	8.08	6.83
			5.27	4.48	5.5	6.47
			4.48	4.48	6.47	4.84
			5.15	4.48	6.01	6.42
			4.48	4.48	6.06	7.17
			4.48	4.48	6.74	5.54

## Sheet: Figure 4
Figure 4B		Treatement		Animal ID	Histologic scores
					Interstitial pneumonia	Bronchitis	Endothelitis / Vasculitis	Hemorrhagic necrosis	Total score	Grade
		Preventive	Untreated	692	1	2	0	0	3	1
				693	1	1	0	0	2	1
				694	2	1	0	0	3	1
				695	1	1	0	0	2	1
			37.5mg/day TID	700	1	1	0	0	2	1
				701	0	1	0	0	1	1
				702	0	0	0	0	0	0
				703	0	0	0	0	0	0
			75mg/day TID	696	0	0	0	0	0	0
				697	0	1	0	0	1	1
				698	0	0	0	0	0	0
				699	1	0	0	0	1	1
			Untreated	704	4	4	1	0	9	4
				705	4	4	1	1	10	4
				706	4	4	1	1	10	4
				707	4	4	1	0	9	4
			37.5mg/day TID	712	2	1	0	0	3	1
				713	1	1	0	0	2	1
				714	3	2	1	0	6	3
				715	3	3	1	0	7	3
			75mg/day TID	708	0	1	0	0	1	1
				709	0	0	0	0	0	0
				710	1	1	0	0	2	1
				711	0	0	0	0	0	0
Fgure 4C		Treatement		Animal ID	Histologic scores
					Interstitial pneumonia	Bronchitis	Endothelitis / Vasculitis	Hemorrhagic necrosis	Total score	Grade
		Preemptive	Untreated	720	1	2	0	1	4	2
				721	1	1	0	0	2	1
				722	1	1	0	0	2	1
				723	1	1	0	0	2	1
			37.5mg/day TID	732	0	1	0	0	1	1
				733	0	1	0	0	1	1
				734	0	1	0	0	1	1
				735	1	0	0	0	1	1
			75mg/day TID	724	0	0	0	1	1	1
				725	1	0	0	0	1	1
				726	1	0	0	0	1	1
				727	0	1	0	0	1	1
			Untreated	728	4	4	1	1	10	4
				729	4	4	1	0	9	4
				730	4	4	1	1	10	4
				731	4	4	1	0	9	4
			37.5mg/day TID	740	3	3	1	0	7	3
				741	3	2	1	0	6	3
				742	2	3	1	0	6	3
				743	3	3	1	0	7	3
			75mg/day TID	736	2	1	0	0	3	1
				737	3	1	1	0	5	2
				738	3	1	0	0	4	2
				739	0	1	0	1	2	1

## Sheet: Table 3
Table 3		Favipiravir pharmacokinetics in single dose (uninfected animals)
		Favipiravir dose	Pharmacokinetics in serum								Pharmacokinetics in lungs
			T30min		T1h		T5h		T8H		T30min				T5h
			Animal ID	Favipiravir concentration (µg/ml)	Animal ID	Favipiravir concentration (µg/ml)	Animal ID	Favipiravir concentration (µg/ml)	Animal ID	Favipiravir concentration (µg/ml)	Favipiravir concentration (µg/ml)	Lung Weights (mg)	Favipiravir concentration (µg/g of lung)	Lung to plasma ratio	Favipiravir concentration (µg/ml)	Lung Weights (mg)	Favipiravir concentration (µg/g of lung)	Lung to plasma ratio
		25mg	S	424.96	A	336	AB	180	J	5.84	30.39	0.119	255.378	0.600946	9.55	0.104	91.8269	0.51015
			T	357.24	B	258	AC	141	K	4.4	24.84	0.116	214.138	0.599423	10.9	0.111	98.1982	0.696441
			U	333.32	C	243	AD	82.69	L	7.07	26.25	0.148	177.365	0.532116	5.55	0.103	53.8835	0.651633
		12.5mg	V	210.84	D	147	AE	15.51	M	2	12.48	0.137	91.0949	0.432057	0.74	0.152	4.86842	0.313889
			W	177.73	E	178	AF	11.29	N	1.93	15.48	0.15	103.2	0.580656	0.53	0.117	4.52991	0.401232
			X	108.83	F	139	AG	5.25	O	1.89	8.64	0.111	77.8378	0.715224	0.33	0.155	2.12903	0.40553
		6.25mg	Y	88.81	G	64.5	AH	3.1	P	0.74	7.25	0.132	54.9242	0.618447	0.14	0.13	1.07692	0.347395
			Z	81.54	H	9.1	AI	2.99	Q	0.53	4.28	0.134	31.9403	0.391713	0.13	0.124	1.04839	0.350631
			AA	88.51	I	31.9	AJ	2.62	R	0.42	8.09	0.127	63.7008	0.719702	0.12	0.105	1.14286	0.436205
							Favipiravir pharmacokinetics in multiple dose (infected animals)
							Favipiravir dose	Pharmacokinetics in serum		Pharmacokinetics in lungs
								Ctrough (T12h J3)		Ctrough (T12h J3)
								Animal ID	Favipiravir concentration (µg/ml)	Favipiravir concentration (µg/ml)	Lung Weights (mg)	Favipiravir concentration (µg/g of lung)	Lung to plasma ratio
							75mg/day	133	35.01	-	-	-	-
								134	29.28	-	-	-	-
								135	33.53	-	-	-	-
								257	26.45	1.1	0.106	10.3774	0.392339
								258	47.51	2.59	0.135	19.1852	0.403814
								259	35.95	1.93	0.105	18.381	0.511292
								136	17	-	-	-	-
								137	29.1	-	-	-	-
								138	15.47	-	-	-	-
							37.5mg/day	139	2.01	-	-	-	-
								140	3.06	-	-	-	-
								141	2.04	-	-	-	-
								260	4.33	0.18	0.119	1.51261	0.349331
								261	3.39	0.17	0.132	1.28788	0.379905
								262	4.02	0.18	0.142	1.26761	0.315325
								142	2.29	-	-	-	-
								143	0.77	-	-	-	-
								144	1.22	-	-	-	-
							18.75mg/day	145	0.21	-	-	-	-
								146	0.19	-	-	-	-
								147	0.23	-	-	-	-
								263	0.4	0	0.132	0	0
								264	0.54	0	0.141	0	0
								265	0.51	0	0.127	0	0
								148	0.16	-	-	-	-
								149	0.35	-	-	-	-
								150	0.22	-	-	-	-

## Sheet: Figure 5
	Figure 5A														Figure 5B					Figure 5C				Figure 5D																			Fig 5E
	Untreated				Favipiravir 75mg per day				Favipiravir 35mg per day						Position	Untreated	Favipiravir 37.5 mg/d	Favipiravir 75mg/d		Number of mutations				Frequency of G->A mutations			Frequency of C->U mutations			Frequency of transition mutations			Frequency of transversion mutations			Frequency of synonymous mutations			Frequency of non-synonymous mutations				Inoculum (TCID50)	Favipiravir (mg/day)	Hamster ID	Lung infectious titers (TCID50/ml/ɣ-actin copies) log10 scale	Total N° Mutations	% G->A	% C->U
	#93	#94	#95	#96	#97	#98	#99	#100	#113	#114	#115	#116			1	0	0	0		Untreated	Favipiravir 37.5 mg/d	Favipiravir 75mg/d		Untreated	Favipiravir 75 mg/d	Favipiravir 37.5 mg/d	Untreated	Favipiravir 75 mg/d	Favipiravir 37.5 mg/d	Untreated	Favipiravir 75 mg/d	Favipiravir 37.5 mg/d	Untreated	Favipiravir 75 mg/d	Favipiravir 37.5 mg/d	Untreated	Favipiravir 75 mg/d	Favipiravir 37.5 mg/d	Untreated	Favipiravir 75 mg/d	Favipiravir 37.5 mg/d
	2	6.17959	1.06979	1.08792	2.88114	1.00626	2.07215	1.90083	1.31454	1.02823	1.14594	2.11864			2	0	0	0		18	48	18		0.111111	0.4	0.533333	0.111111	0.4	0.566667	0.647059	0.777778	0.847826	0.411765	0.222222	0.195652	0.352941	0.166667	0.347826	0.647059	0.833333	0.652174		106	0	93	4.26959	18	0.111111	0.111111
	2	1.0508	4.7619	1.87234	1.84435	1.1437	29.4242	1.03654	1.43949	1.34606	1.2648	3.58141			3	0	0	0		9	52	31		0.111111	0.347826	0.636364	0.222222	0.347826	0.545455	0.888889	0.709677	0.98	0.111111	0.290323	0.06	0.444444	0.258065	0.34	0.555556	0.741935	0.66				94	4.53365	9	0.111111	0.222222
	3	2.75105	3.15582	4.78938	1.34541	17.116	1.41952	2.08826	2.86235	1.91643	2.49458	1.00258			4	0	0	0		33	28	98		0.0606061	0.7	0.777778	0.393939	0.385714	0.5	0.666667	0.887755	0.964286	0.333333	0.112245	0.0357143	0.484848	0.285714	0.357143	0.515152	0.714286	0.642857				95	4.24726	33	0.0606061	0.393939
	1	1.28118	5.14055	1.97427	1.20699	6.45744	1.08531	1.15098	14.0147	1.09479	1.21822	2.07361			5	0	0	0		22	38	243		0.0909091	0.660606	0.458333	0.181818	0.581818	0.833333	0.52381	0.966667	0.894737	0.52381	0.0458333	0.105263	0.333333	0.3125	0.368421	0.666667	0.6875	0.631579				96	4.86847	22	0.0909091	0.181818
	2	3.70916	6.52136	4.74964	1.40112	1.35421	1.35266	2.65809	1.31161	1.75007	2.2169	2.88054			6	0	0	0																										37.5	113	2.74832	48	0.333333	0.354167
	1	1.96187	3.14974	3.57495	1.17434	1.90179	1.00497	1.75274	1.32044	1.89913	2.20954	2.17268			7	0	0	0																											114	4.07628	52	0.403846	0.346154
	1	1.03759	2.08762	1.11971	2.00146	1.29738	3.23986	2.05309	3.0771	1.35043	1.30431	1.14305			8	0	0	0																											115	2.50176	28	0.5	0.321429
	2	1.81473	11.703	1.14005	1.9999	2.0304	7.35172	1.42156	3.5844	1.79035	2.62864	2.07845			9	0	0	0																											116	3.96456	38	0.289474	0.526316
	2	1.0091	3.45578	11.9838	1.10656	1.06185	2.04292	1.45416	2.71282	1.28638	1.14788	1.68596			10	0	0	0																										75	97	1.99377	18	0.333333	0.333333
	2		1.28125	1.55495	1.13682	4.77328	1.02974	1.24614	2.17402	8.07708	1.00273	1.31789			11	0	0	0																											98	2.16841	31	0.258065	0.258065
	2		1.69258	5.04591	1.20684	11.6112	1.22133	1.4748	5.30332	2.54132	4.46638	2.98749			12	0	0	0																											99	1.72323	98	0.5	0.27551
	2		3.25447	1.95173	1.25265	10.637	2.65107	1.81857	2.71249	1.58329	15.6871	1.15648			13	0	0	0																											100	1.45462	243	0.44856	0.395062
	2		1.45953	6.75277	1.61189	5.05254	2.83528	1.14352	1.10888	1.96891	1.20599	1.28188			14	0	0	0
	1		1.35582	1.1961	1.09425	1.45911	1.8396	3.44686	2.34626	2.15543	1.02108	3.93672			15	0	0	0
	2		1.90622	1.04232	1.38828	1.21519	6.66549	1.22031	1.05743	2.1917	1.08813	1.69492			16	0	0	0
	2		1.35297	1.49368	6.98532	4.80849	2.28537	1.22011	1.6081	1.0989	1.19757	2.97278			17	0	0	0
	4		1.80903	1.22196	6.03174	2.47176	1.07353	1.80688	8.58527	1.34479	1.90012	1.03044			18	0	0	0
	1		12.8757	2.29934	1.38001	1.13525	1.36043	2.66819	1.73501	1.06839	3.51632	2.21647			19	0	0	0
			1.11346	1.77929		1.86438	2.38275	1.5251	1.72066	2.61209	1.26254	1.91544			20	0	0	0
			1.65422	2.70467		2.1065	33.8443	1.24376	2.39398	1.55882	2.70045	1.34487			21	0	0	0
			2.16495	2.89161		2.00071	1.74527	1.81387	1.34701	1.23069	1.25585	1.66258			22	0	0	0
			4.47609	1.00638		2.94788	1.36263	1.61398	2.25073	2.01211	1.56714	1.431			23	0	0	0
			1.16342			3.83424	6.23204	1.5108	2.70541	4.88769	14.4817	1.09667			24	0	0	0
			1.58395			1.00527	1.03262	2.168	1.53505	2.44446	2.20017	2.95674			25	0	0	0
			1.15378			1.20371	2.75167	1.52229	1.07466	1.85307	2.15729	1.9954			26	0	0	0
			1.22422			3.88656	7.11791	1.25	1.32569	1.13435	1.01893	1.86795			27	0	0	0
			8.4398			13.6911	2.94489	1.10185	1.04198	1.69756	2.55046	3.01531			28	0	0	0
			1.44433			1.25538	7.65443	1.04063	1.27771	2.03592	1.18949	3.99672			29	0	0	0
			2.10104			2.39864	1.73348	1.0607	1.42121	1.86579		1.09509			30	0	0	0
			1.60885			15.1381	5.74237	1.2012	3.46776	1.14485		1.386			31	0	0	0
			5.26514			1.11532	2.67665	1.04443	4.99029	1.53746		1.25714			32	0	0	0
			2.12914				3.69328	1.07574	3.03778	2.47979		1.32304			33	0	0	0
			1.41161				3.72096	1.0953	1.86558	4.03475		2.58248			34	0	0	0
							1.75269	1.25792	1.63002	2.03865		1.38546			35	0	0	0
							6.5778	1.29916	5.3538	2.50274		1.15841			36	0	0	0
							1.2948	1.25472	3.69001	1.1005		2.73757			37	0	0	0
							1.46841	2.30223	2.20996	1.35061		1.0868			38	0	0	0
							1.39311	1.35354	1.21612	1.40684		3.56335			39	0	0	0
							3.32314	3.231	1.48064	4.87674					40	0	0	0
							1.53015	1.23769	1.24124	1.53071					41	0	0	0
							1.95854	1.37684	2.65021	4.00761					42	0	0	0
							1.36378	1.21127	1.20093	2.09286					43	0	0	0
							2.52663	1.50656	1.48075	2.05993					44	0	0	0
							4.36564	1.31068	2.61963	2.15925					45	0	0	0
							1.00415	1.09165	6.02221	1.07778					46	0	0	0
							1.26649	1.52034	1.53739	2.46328					47	0	0	0
							1.17002	1.28927	7.71337	2.70095					48	0	0	0
							2.69121	1.50291	1.36731	4.79499					49	0	0	0
							1.47379	2.59185		4.07976					50	0	0	0
							6.99324	1.15185		2.31891					51	0	0	0
							6.7177	1.31314		1.21738					52	0	0	0
							1.13325	1.05745							53	0	0	0
							1.78459	1.15324							54	0	0	0
							1.16905	1.10475							55	0	0	0
							1.10013	1.00133							56	0	0	0
							1.1035	1.27403							57	0	0	0
							1.19804	1.38965							58	0	0	0
							2.29052	1.03878							59	0	0	0
							1.16256	1.61027							60	0	0	0
							4.3779	1.28842							61	0	0	0
							1.72794	1.37406							62	0	0	0
							1.09448	1.63998							63	0	0	0
							9.9054	1.45773							64	0	0	0
							1.04743	1.1422							65	0	0	0
							11.0509	3.34499							66	0	0	0
							2.70666	1.60743							67	0	0	0
							7.12494	1.02572							68	0	0	0
							8.44402	2.36275							69	0	0	0
							1.96716	1.14152							70	0	0	0
							26.1832	1.78261							71	0	0	0
							1.89663	1.69133							72	0	0	0
							1.00113	1.04367							73	0	0	0
							11.0855	2.14077							74	0	0	0
							2.15536	3.29815							75	0	0	0
							1.49301	1.13711							76	0	0	0
							8.02894	1.2352							77	0	0	0
							2.33388	1.16456							78	0	0	0
							3.75801	1.35027							79	0	0	0
							5.24511	1.46676							80	0	0	0
							2.81754	1.24027							81	0	0	0
							4.98601	1.96981							82	0	0	0
							1.31839	1.89224							83	0	0	0
							4.05022	2.49733							84	0	0	0
							5.03939	1.00775							85	0	0	0
							2.15897	1.01462							86	0	0	0
							29.0062	1.99746							87	0	0	0
							1.22515	1.44627							88	0	0	0
							3.35688	1.00713							89	0	0	0
							4.85267	1.3403							90	0	0	0
							4.21549	1.66399							91	0	0	0
							8.75638	8.8697							92	0	0	0
							1.51978	3.89245							93	0	0	0
							1.1945	1.48593							94	0	0	0
							2.96952	1.16232							95	0	0	0
							1.0979	3.50959							96	0	0	0
							1.33566	2.95854							97	0	0	0
							2.02527	1.38526							98	0	0	0
							2.73695	1.11527							99	0	0	0
								2.38574							100	0	0	0
								1.04769							101	0	0	0
								2.02799							102	0	0	0
								1.49563							103	0	0	0
								1.41422							104	0	0	0
								1.41835							105	0	0	0
								2.35							106	0	0	0
								1.70493							107	0	0	0
								1.94365							108	0	0	0
								2.80767							109	0	0	0
								1.37902							110	0	0	0
								2.08145							111	0	0	0
								1.65269							112	0	0	0
								3.14507							113	0	0	0
								1.0699							114	0	0	0
								1.17039							115	0	0	0
								1.70478							116	0	0	0
								3.28847							117	0	0	0
								1.04795							118	0	0	0
								1.00294							119	0	0	0
								1.33455							120	0	0	0
								4.43778							121	0	0	0
								4.84451							122	0	0	0
								1.2018							123	0	0	0
								1.36707							124	0	0	0
								1.12626							125	0	0	0
								1.91699							126	0	0	0
								1.27016							127	0	0	0
								1.11318							128	0	0	0
								1.15087							129	0	0	0
								1.65882							130	0	0	0
								2.03206							131	0	0	0
								1.19239							132	0	0	0
								1.38522							133	0	0	0
								1.14168							134	0	0	0
								1.05913							135	0	0	0
								1.66299							136	0	0	0
								1.04041							137	0	0	0
								2.91348							138	0	0	0
								1.00134							139	0	0	0
								1.56854							140	0	0	0
								1.05904							141	0	0	0
								1.23358							142	0	0	0
								3.47708							143	0	0	0
								3.08159							144	0	0	0
								1.13029							145	0	0	0
								1.08356							146	0	0	0
								1.16967							147	0	0	0
								1.96271							148	0	0	0
								2.10263							149	0	0	0
								1.15832							150	2.35762	4.2053	3.97351
								1.15018							151	2.35526	4.21053	3.98026
								1.86762							152	2.35294	4.21569	3.98693
								1.1282							153	2.35065	4.22078	3.99351
								1.1485							154	2.34839	4.22581	4
								1.38906							155	2.34615	4.23077	4.00641
								1.12547							156	2.34395	4.23567	4.01274
								15.7595							157	2.34177	4.24051	4.01899
								1.82959							158	2.33962	4.24528	4.02516
								2.45895							159	2.3375	4.25	4.03125
								1.10008							160	2.3354	4.25466	4.03727
								1.08573							161	2.33333	4.25926	4.04321
								1.01915							162	2.33129	4.2638	4.04908
								4.00599							163	2.32927	4.26829	4.05488
								1.34312							164	2.32727	4.27273	4.06061
								1.06569							165	2.3253	4.27711	4.06627
								1.83727							166	2.32335	4.28144	4.07186
								2.11866							167	2.32143	4.28571	4.07738
								1.53229							168	2.31953	4.28994	4.08284
								1.70524							169	2.31765	4.3	4.08824
								1.49596							170	2.31579	4.30994	4.09357
								1.10403							171	2.31395	4.31977	4.09884
								1.00503							172	2.31214	4.3237	4.10405
								2.10351							173	2.31034	4.32759	4.1092
								1.09237							174	2.30857	4.33143	4.11429
								1.08202							175	2.30682	4.33523	4.11932
								1.813							176	2.30508	4.33898	4.12429
								1.53123							177	2.30337	4.3427	4.12921
								3.2689							178	2.30168	4.34637	4.13408
								4.72192							179	2.3	4.35	4.13889
								2.29394							180	2.29834	4.35359	4.14365
								1.0519							181	2.2967	4.35714	4.14835
								1.3857							182	2.29508	4.36066	4.15301
								1.12554							183	2.29348	4.36413	4.15761
								1.06183							184	2.29189	4.36757	4.16216
								1.35456							185	2.29032	4.37097	4.16129
								1.00335							186	2.28877	4.37433	4.16043
								4.30915							187	2.28723	4.37766	4.15957
								1.3055							188	2.28571	4.38095	4.15873
								1.00641							189	2.28421	4.38421	4.16316
								1.02885							190	2.28272	4.38743	4.16754
								1.01791							191	2.28125	4.39062	4.17188
								1.00433							192	2.27979	4.39378	4.17617
								1.09218							193	2.27835	4.39691	4.18041
								1.06174							194	2.27692	4.4	4.18462
								1.01072							195	2.27551	4.40306	4.18878
								1.613							196	2.27411	4.40609	4.19289
								3.46829							197	2.27273	4.40909	4.20202
								1.52872							198	2.27136	4.41206	4.21106
								1.1313							199	2.27	4.415	4.22
								1.0233							200	2.26866	4.41791	4.22886
								1.13621							201	2.26733	4.42079	4.23762
								1.0298							202	2.26601	4.42365	4.24631
								1.02835							203	2.26471	4.42647	4.2549
								1.30698							204	2.26341	4.42927	4.26341
								1.01559							205	2.26214	4.43204	4.27184
								1.08749							206	2.26087	4.43478	4.28019
								1.01191							207	2.25962	4.4375	4.28846
								1.67235							208	2.25837	4.44019	4.29665
								1.08238							209	2.25714	4.44286	4.30476
								1.10534							210	2.25592	4.4455	4.3128
								1.00101							211	2.25472	4.44811	4.32075
								1.09015							212	2.25352	4.4507	4.32864
								1.68569							213	2.25234	4.45327	4.33645
								3.26217							214	2.25116	4.45581	4.34419
								1.13011							215	2.25	4.45833	4.35185
								1.24508							216	2.24885	4.46083	4.35945
								1.05584							217	2.24771	4.4633	4.36697
								1.09819							218	2.24658	4.46575	4.37443
								1.51915							219	2.24545	4.46818	4.38182
								1.0455							220	2.24434	4.46606	4.38914
								1.08215							221	2.24324	4.46847	4.3964
								1.44546							222	2.24215	4.47085	4.40359
								1.25275							223	2.24107	4.47321	4.41071
								1.09037							224	2.24	4.47556	4.41333
								1.13212							225	2.23894	4.47788	4.41593
								1.00482							226	2.23789	4.48018	4.4185
								1.00207							227	2.23684	4.48246	4.42105
								1.13714							228	2.23581	4.48472	4.42358
								3.53746							229	2.23478	4.48696	4.42609
								1.07573							230	2.23377	4.48918	4.42857
								1.0192							231	2.23276	4.49138	4.43103
								1.01036							232	2.23176	4.49356	4.43348
								2.85774							233	2.23077	4.49573	4.4359
								2.25378							234	2.22979	4.49787	4.4383
								1.01893							235	2.22881	4.5	4.44068
								1.04636							236	2.22785	4.50211	4.44304
								1.0209							237	2.22689	4.5042	4.44538
								1.07556							238	2.22594	4.50628	4.4477
								2.04868							239	2.225	4.50833	4.45
								1.05756							240	2.22407	4.51037	4.45228
								1.64382							241	2.22314	4.5124	4.45455
								1.15542							242	2.22222	4.5144	4.45679
								2.18561							243	2.22131	4.51639	4.45902
								4.26734							244	2.22041	4.51837	4.46122
															245	2.21951	4.52033	4.46341
															246	2.21862	4.52227	4.46559
															247	2.21774	4.52823	4.46774
															248	2.21687	4.53414	4.46988
															249	2.216	4.54	4.472
															250	2.21514	4.54582	4.4741
															251	2.21429	4.55159	4.47619
															252	2.21344	4.55731	4.47826
															253	2.2126	4.56299	4.48031
															254	2.21176	4.56863	4.48235
															255	2.21094	4.57422	4.48438
															256	2.21012	4.57977	4.48638
															257	2.2093	4.58527	4.48837
															258	2.20849	4.59073	4.49035
															259	2.20769	4.59615	4.49231
															260	2.2069	4.60153	4.49425
															261	2.20611	4.60687	4.49618
															262	2.20532	4.61217	4.4981
															263	2.20455	4.61742	4.5
															264	2.20377	4.62264	4.50189
															265	2.20301	4.62782	4.50376
															266	2.20225	4.63296	4.50562
															267	2.20149	4.63806	4.50746
															268	2.20074	4.64312	4.50929
															269	2.2	4.64815	4.51111
															270	2.19926	4.65314	4.51292
															271	2.19853	4.65809	4.51471
															272	2.1978	4.663	4.51648
															273	2.19708	4.66788	4.51825
															274	2.19636	4.67273	4.52
															275	2.19565	4.67754	4.52174
															276	2.19495	4.68231	4.52347
															277	2.19424	4.68705	4.52518
															278	2.19355	4.69176	4.52688
															279	2.19286	4.69643	4.52857
															280	2.19217	4.70107	4.53025
															281	2.19149	4.70567	4.53191
															282	2.19081	4.71378	4.53357
															283	2.19014	4.72535	4.53521
															284	2.18947	4.73684	4.53333
															285	2.18881	4.74825	4.53147
															286	2.18815	4.75958	4.52962
															287	2.1875	4.77083	4.52778
															288	2.18685	4.78201	4.52595
															289	2.18621	4.7931	4.52414
															290	2.18557	4.80412	4.52234
															291	2.18493	4.81507	4.52055
															292	2.1843	4.82594	4.51877
															293	2.18367	4.83673	4.51701
															294	2.18305	4.84746	4.51525
															295	2.18243	4.85811	4.51351
															296	2.18182	4.86869	4.51178
															297	2.18121	4.87919	4.51007
															298	2.1806	4.88963	4.50836
															299	2.18	4.9	4.50667
															300	2.18333	4.92	4.51
															301	2.18667	4.94	4.51333
															302	2.19	4.96	4.51667
															303	2.19333	4.98	4.52
															304	2.19667	5	4.52333
															305	2.2	5.02	4.52667
															306	2.20333	5.04	4.53
															307	2.20667	5.06	4.53333
															308	2.21	5.08	4.53667
															309	2.21333	5.1	4.54
															310	2.21667	5.12	4.54333
															311	2.22	5.14	4.54667
															312	2.22333	5.16	4.55
															313	2.22667	5.18	4.55333
															314	2.23	5.20333	4.55667
															315	2.23333	5.22667	4.56
															316	2.23667	5.25	4.56333
															317	2.24	5.27333	4.56667
															318	2.24333	5.29667	4.57
															319	2.24667	5.32	4.57333
															320	2.25	5.34333	4.57667
															321	2.25333	5.36667	4.58
															322	2.25667	5.39	4.58333
															323	2.26	5.41333	4.58667
															324	2.26333	5.43667	4.59
															325	2.26667	5.46	4.59333
															326	2.27	5.48333	4.59667
															327	2.27333	5.50667	4.6
															328	2.27667	5.53333	4.60333
															329	2.28	5.56	4.60667
															330	2.28333	5.58667	4.61
															331	2.28667	5.61333	4.61333
															332	2.29	5.64	4.61667
															333	2.28667	5.66667	4.62
															334	2.28333	5.69333	4.62333
															335	2.28	5.71333	4.62667
															336	2.27667	5.73333	4.63
															337	2.27333	5.75333	4.63333
															338	2.27	5.77333	4.63667
															339	2.26667	5.79333	4.64
															340	2.26333	5.81333	4.64333
															341	2.26	5.82667	4.64667
															342	2.25667	5.84	4.65
															343	2.25333	5.85333	4.65333
															344	2.25	5.86	4.65667
															345	2.24667	5.87	4.66
															346	2.24333	5.88	4.66333
															347	2.24	5.89	4.66667
															348	2.23667	5.9	4.67
															349	2.23333	5.91	4.67333
															350	2.23	5.92	4.67667
															351	2.22667	5.93	4.68
															352	2.22333	5.94	4.68333
															353	2.22	5.95	4.68667
															354	2.21667	5.96	4.69
															355	2.21333	5.97	4.69333
															356	2.21	5.98	4.69667
															357	2.20667	5.99	4.7
															358	2.20333	6	4.70333
															359	2.19333	6.01	4.7
															360	2.18333	6.02	4.69667
															361	2.17333	6.03	4.69333
															362	2.16333	6.04	4.69
															363	2.15333	6.05	4.68667
															364	2.14333	6.06	4.68333
															365	2.13333	6.07	4.68
															366	2.12333	6.08	4.67667
															367	2.11333	6.09	4.67333
															368	2.10333	6.1	4.67
															369	2.09333	6.11	4.66667
															370	2.08333	6.12	4.66333
															371	2.07333	6.13	4.66
															372	2.06333	6.14	4.65667
															373	2.05333	6.15	4.65333
															374	2.04333	6.16	4.65
															375	2.03333	6.17	4.64667
															376	2.02333	6.18	4.64333
															377	2.01333	6.19	4.64
															378	2.00333	6.2	4.63667
															379	1.99333	6.21	4.63333
															380	1.98333	6.22	4.63
															381	1.97333	6.23	4.62667
															382	1.96333	6.24333	4.62333
															383	1.95333	6.25667	4.62
															384	1.94333	6.27	4.61667
															385	1.93333	6.28333	4.61333
															386	1.92333	6.29667	4.61
															387	1.91333	6.31	4.60667
															388	1.90333	6.32333	4.60333
															389	1.89333	6.33667	4.6
															390	1.88333	6.35	4.59667
															391	1.87333	6.36333	4.59333
															392	1.86333	6.37667	4.59
															393	1.85333	6.39	4.58667
															394	1.84333	6.40333	4.58333
															395	1.83333	6.41667	4.58
															396	1.82333	6.43	4.57
															397	1.81333	6.44333	4.56
															398	1.80333	6.45667	4.55
															399	1.79333	6.47	4.54
															400	1.78333	6.48333	4.53
															401	1.77333	6.49667	4.52
															402	1.76333	6.51	4.51
															403	1.75333	6.52333	4.5
															404	1.74333	6.53667	4.49
															405	1.73333	6.55	4.48
															406	1.72333	6.56333	4.47
															407	1.71333	6.57667	4.46
															408	1.70333	6.59	4.45
															409	1.69333	6.60333	4.44
															410	1.68333	6.61667	4.43
															411	1.67333	6.63	4.42
															412	1.66333	6.64333	4.41
															413	1.65333	6.65667	4.4
															414	1.64333	6.67	4.39
															415	1.63333	6.68333	4.38
															416	1.62333	6.69667	4.37
															417	1.61333	6.71	4.36
															418	1.60333	6.72333	4.35
															419	1.59333	6.73667	4.34
															420	1.58333	6.75	4.33
															421	1.57333	6.76333	4.32
															422	1.56333	6.77667	4.31
															423	1.55333	6.79	4.3
															424	1.54333	6.80333	4.29
															425	1.53333	6.81667	4.28
															426	1.52333	6.83	4.27
															427	1.51333	6.84333	4.26
															428	1.50333	6.85667	4.25
															429	1.49333	6.87	4.24
															430	1.48333	6.88333	4.23
															431	1.47333	6.89667	4.22
															432	1.46333	6.91	4.21
															433	1.45333	6.92333	4.2
															434	1.44333	6.93667	4.19
															435	1.43333	6.95	4.18
															436	1.42333	6.96333	4.17
															437	1.41333	6.97667	4.16
															438	1.40333	6.99	4.15
															439	1.39333	7.00333	4.14
															440	1.38333	7.01667	4.13
															441	1.37333	7.03	4.12
															442	1.36333	7.04333	4.11
															443	1.35333	7.05667	4.1
															444	1.34333	7.07	4.09
															445	1.33333	7.08333	4.08
															446	1.32667	7.09667	4.07
															447	1.32	7.11	4.06
															448	1.31333	7.12333	4.05
															449	1.30667	7.13667	4.04
															450	1.3	7.15	4.03
															451	1.29333	7.16333	4.02
															452	1.28667	7.17667	4.01
															453	1.28	7.19	4
															454	1.27333	7.20333	3.99
															455	1.26667	7.21667	3.98
															456	1.26	7.23	3.97
															457	1.25333	7.24333	3.96
															458	1.24667	7.25667	3.95
															459	1.24	7.27	3.94
															460	1.23333	7.28333	3.93
															461	1.22667	7.29667	3.92
															462	1.22	7.31	3.91
															463	1.21333	7.32333	3.9
															464	1.20667	7.33667	3.89
															465	1.2	7.35	3.88
															466	1.19333	7.36333	3.87
															467	1.18667	7.37667	3.86
															468	1.18	7.39	3.85
															469	1.17333	7.39667	3.84
															470	1.16667	7.40333	3.83
															471	1.16	7.41	3.82
															472	1.15333	7.42	3.81
															473	1.14667	7.43	3.8
															474	1.14	7.44	3.79
															475	1.13333	7.45	3.78
															476	1.12667	7.46	3.77
															477	1.12	7.47	3.76
															478	1.11333	7.48	3.75
															479	1.10667	7.49	3.74
															480	1.1	7.5	3.73
															481	1.09333	7.51	3.72
															482	1.08667	7.52	3.71
															483	1.08	7.53	3.7
															484	1.07333	7.54	3.69
															485	1.06667	7.55	3.68333
															486	1.06	7.56	3.67667
															487	1.05333	7.57	3.67
															488	1.04667	7.58	3.66333
															489	1.04	7.59	3.65
															490	1.03333	7.6	3.63667
															491	1.02667	7.61	3.62333
															492	1.02	7.62	3.61
															493	1.01333	7.63	3.59667
															494	1.00667	7.64	3.58333
															495	1	7.65	3.57
															496	0.993333	7.66	3.55667
															497	0.986667	7.67	3.53667
															498	0.98	7.68	3.51667
															499	0.973333	7.69	3.49667
															500	0.966667	7.7	3.47667
															501	0.96	7.71	3.45667
															502	0.953333	7.72	3.43667
															503	0.95	7.73	3.41667
															504	0.946667	7.74	3.39667
															505	0.943333	7.75	3.37667
															506	0.94	7.76	3.35667
															507	0.936667	7.77	3.33667
															508	0.933333	7.78	3.31667
															509	0.93	7.79	3.29667
															510	0.926667	7.80333	3.27667
															511	0.923333	7.81667	3.25667
															512	0.92	7.83	3.23667
															513	0.916667	7.84333	3.21667
															514	0.913333	7.85667	3.19667
															515	0.91	7.87	3.17667
															516	0.906667	7.88333	3.15667
															517	0.903333	7.89667	3.13667
															518	0.9	7.91	3.11667
															519	0.896667	7.92333	3.09667
															520	0.893333	7.94	3.07667
															521	0.89	7.95	3.05667
															522	0.886667	7.96333	3.03667
															523	0.883333	7.97667	3.01667
															524	0.88	7.99	3
															525	0.876667	8.00333	2.98333
															526	0.873333	8.01667	2.96667
															527	0.87	8.03	2.95
															528	0.866667	8.04333	2.93333
															529	0.863333	8.05667	2.91667
															530	0.86	8.07	2.9
															531	0.856667	8.08333	2.88333
															532	0.853333	8.09667	2.86667
															533	0.85	8.11	2.85
															534	0.846667	8.12333	2.83333
															535	0.843333	8.13667	2.81667
															536	0.84	8.15	2.8
															537	0.836667	8.16333	2.78333
															538	0.833333	8.17667	2.76667
															539	0.83	8.19	2.75
															540	0.826667	8.20333	2.73333
															541	0.823333	8.21667	2.71667
															542	0.82	8.23	2.7
															543	0.816667	8.24333	2.68333
															544	0.813333	8.25667	2.66667
															545	0.81	8.27	2.65
															546	0.806667	8.28333	2.63333
															547	0.803333	8.29	2.61667
															548	0.8	8.29667	2.6
															549	0.796667	8.30333	2.58333
															550	0.793333	8.31	2.56667
															551	0.79	8.31667	2.55
															552	0.786667	8.32333	2.53333
															553	0.783333	8.33	2.51667
															554	0.78	8.33667	2.5
															555	0.776667	8.34333	2.48333
															556	0.773333	8.35	2.46667
															557	0.77	8.35667	2.45
															558	0.766667	8.36333	2.43333
															559	0.763333	8.37	2.41667
															560	0.76	8.37667	2.4
															561	0.756667	8.38333	2.38333
															562	0.753333	8.39	2.36667
															563	0.75	8.39667	2.35
															564	0.746667	8.40333	2.33333
															565	0.743333	8.41	2.31667
															566	0.74	8.41667	2.3
															567	0.736667	8.42333	2.28333
															568	0.733333	8.43	2.26667
															569	0.73	8.43667	2.25
															570	0.726667	8.44333	2.23333
															571	0.723333	8.45	2.21667
															572	0.72	8.45667	2.2
															573	0.716667	8.46333	2.18333
															574	0.713333	8.47	2.16667
															575	0.71	8.47667	2.15
															576	0.706667	8.48333	2.13333
															577	0.703333	8.49	2.11667
															578	0.7	8.5	2.1
															579	0.696667	8.51	2.08333
															580	0.693333	8.52	2.06667
															581	0.69	8.53	2.05
															582	0.686667	8.53667	2.03333
															583	0.683333	8.53667	2.01667
															584	0.68	8.53667	2.00333
															585	0.676667	8.53667	1.99
															586	0.673333	8.53667	1.97667
															587	0.67	8.53667	1.96333
															588	0.666667	8.53667	1.95
															589	0.663333	8.53667	1.93667
															590	0.66	8.53667	1.92333
															591	0.656667	8.53667	1.91
															592	0.653333	8.53667	1.89667
															593	0.65	8.53667	1.88333
															594	0.646667	8.53667	1.87
															595	0.643333	8.53667	1.85667
															596	0.64	8.53667	1.84333
															597	0.636667	8.53667	1.83
															598	0.633333	8.53667	1.81667
															599	0.63	8.53667	1.80333
															600	0.626667	8.53667	1.79
															601	0.623333	8.53667	1.77667
															602	0.62	8.53667	1.76333
															603	0.616667	8.53667	1.75
															604	0.613333	8.53667	1.73667
															605	0.61	8.53667	1.72333
															606	0.606667	8.53667	1.71
															607	0.603333	8.53667	1.69667
															608	0.6	8.53667	1.68333
															609	0.596667	8.53667	1.67
															610	0.593333	8.53667	1.65667
															611	0.59	8.53667	1.64333
															612	0.586667	8.53667	1.63
															613	0.583333	8.53667	1.61667
															614	0.58	8.53	1.60333
															615	0.576667	8.52333	1.59
															616	0.573333	8.51667	1.57667
															617	0.57	8.51	1.56333
															618	0.566667	8.50333	1.55
															619	0.563333	8.49667	1.53667
															620	0.56	8.49	1.52333
															621	0.556667	8.48333	1.51
															622	0.553333	8.47667	1.49667
															623	0.55	8.47	1.48333
															624	0.546667	8.46333	1.47
															625	0.543333	8.45667	1.45667
															626	0.54	8.45333	1.44333
															627	0.536667	8.45	1.43
															628	0.533333	8.44	1.41667
															629	0.53	8.43	1.40333
															630	0.526667	8.42	1.39
															631	0.523333	8.41	1.37667
															632	0.52	8.4	1.36333
															633	0.52	8.39	1.35
															634	0.52	8.38	1.33667
															635	0.52	8.37333	1.32333
															636	0.52	8.36667	1.31
															637	0.52	8.36	1.29667
															638	0.52	8.35333	1.28333
															639	0.52	8.34667	1.27
															640	0.52	8.34	1.25667
															641	0.52	8.33667	1.24333
															642	0.52	8.33333	1.23
															643	0.52	8.33	1.21667
															644	0.52	8.33	1.20333
															645	0.52	8.32333	1.19
															646	0.52	8.31667	1.17667
															647	0.52	8.31	1.16333
															648	0.52	8.30333	1.15
															649	0.52	8.3	1.13667
															650	0.52	8.29667	1.12333
															651	0.52	8.29333	1.11
															652	0.52	8.29	1.09667
															653	0.52	8.29	1.08333
															654	0.52	8.29	1.07
															655	0.52	8.29	1.05667
															656	0.52	8.29	1.04333
															657	0.52	8.29	1.03
															658	0.52	8.29	1.01667
															659	0.523333	8.29	1.00667
															660	0.526667	8.29	0.996667
															661	0.53	8.29	0.986667
															662	0.533333	8.29	0.976667
															663	0.536667	8.29	0.966667
															664	0.54	8.29	0.956667
															665	0.543333	8.29	0.946667
															666	0.546667	8.29	0.936667
															667	0.55	8.29	0.926667
															668	0.553333	8.29	0.916667
															669	0.556667	8.29	0.906667
															670	0.56	8.29	0.896667
															671	0.563333	8.29	0.886667
															672	0.566667	8.29	0.876667
															673	0.57	8.29	0.87
															674	0.573333	8.29	0.863333
															675	0.576667	8.29	0.856667
															676	0.58	8.29	0.85
															677	0.583333	8.29	0.843333
															678	0.586667	8.29	0.836667
															679	0.59	8.29	0.83
															680	0.593333	8.29	0.823333
															681	0.596667	8.29	0.816667
															682	0.6	8.28333	0.81
															683	0.603333	8.27667	0.803333
															684	0.606667	8.27	0.796667
															685	0.61	8.26333	0.79
															686	0.613333	8.25667	0.783333
															687	0.616667	8.25	0.776667
															688	0.62	8.24333	0.77
															689	0.623333	8.23667	0.763333
															690	0.626667	8.23	0.756667
															691	0.63	8.22333	0.75
															692	0.633333	8.21667	0.743333
															693	0.636667	8.21333	0.736667
															694	0.64	8.21333	0.73
															695	0.643333	8.21333	0.723333
															696	0.646667	8.21333	0.72
															697	0.65	8.21333	0.716667
															698	0.653333	8.21333	0.713333
															699	0.656667	8.21333	0.71
															700	0.66	8.21333	0.706667
															701	0.663333	8.21333	0.703333
															702	0.666667	8.21333	0.7
															703	0.67	8.21333	0.696667
															704	0.673333	8.21333	0.693333
															705	0.676667	8.21333	0.69
															706	0.68	8.21333	0.686667
															707	0.683333	8.21333	0.683333
															708	0.686667	8.21333	0.68
															709	0.69	8.21667	0.676667
															710	0.693333	8.22	0.673333
															711	0.696667	8.22667	0.67
															712	0.7	8.23333	0.666667
															713	0.703333	8.24	0.663333
															714	0.706667	8.24667	0.66
															715	0.71	8.25333	0.656667
															716	0.713333	8.26	0.653333
															717	0.716667	8.26667	0.65
															718	0.72	8.27333	0.646667
															719	0.723333	8.28	0.643333
															720	0.726667	8.28667	0.64
															721	0.73	8.29333	0.636667
															722	0.733333	8.3	0.633333
															723	0.736667	8.30667	0.63
															724	0.74	8.31333	0.626667
															725	0.743333	8.32	0.623333
															726	0.746667	8.32667	0.62
															727	0.75	8.33333	0.616667
															728	0.753333	8.34	0.613333
															729	0.756667	8.34667	0.61
															730	0.76	8.35333	0.606667
															731	0.763333	8.36	0.603333
															732	0.766667	8.36667	0.6
															733	0.77	8.37333	0.596667
															734	0.773333	8.38	0.593333
															735	0.776667	8.38667	0.59
															736	0.78	8.39333	0.586667
															737	0.783333	8.4	0.583333
															738	0.786667	8.40667	0.58
															739	0.79	8.41333	0.576667
															740	0.793333	8.42	0.573333
															741	0.796667	8.42667	0.57
															742	0.8	8.43333	0.566667
															743	0.803333	8.44	0.563333
															744	0.806667	8.44667	0.56
															745	0.81	8.45333	0.556667
															746	0.813333	8.46	0.553333
															747	0.816667	8.46667	0.55
															748	0.82	8.47333	0.546667
															749	0.823333	8.48	0.543333
															750	0.826667	8.48667	0.54
															751	0.83	8.49333	0.536667
															752	0.833333	8.5	0.533333
															753	0.836667	8.50667	0.53
															754	0.84	8.51333	0.526667
															755	0.843333	8.52	0.523333
															756	0.846667	8.52667	0.52
															757	0.85	8.53333	0.516667
															758	0.853333	8.54	0.513333
															759	0.856667	8.54667	0.51
															760	0.86	8.55333	0.506667
															761	0.863333	8.56	0.503333
															762	0.866667	8.56667	0.5
															763	0.87	8.57333	0.496667
															764	0.873333	8.58	0.493333
															765	0.876667	8.58667	0.49
															766	0.88	8.59333	0.486667
															767	0.883333	8.6	0.483333
															768	0.886667	8.60667	0.48
															769	0.89	8.61667	0.476667
															770	0.893333	8.62667	0.473333
															771	0.896667	8.63667	0.47
															772	0.9	8.64667	0.466667
															773	0.903333	8.65667	0.463333
															774	0.906667	8.66667	0.46
															775	0.91	8.67667	0.456667
															776	0.913333	8.68667	0.453333
															777	0.916667	8.69667	0.45
															778	0.92	8.70667	0.446667
															779	0.923333	8.71667	0.443333
															780	0.926667	8.72667	0.44
															781	0.93	8.73667	0.44
															782	0.933333	8.74667	0.44
															783	0.936667	8.75667	0.44
															784	0.94	8.76667	0.44
															785	0.943333	8.77667	0.44
															786	0.946667	8.78667	0.44
															787	0.95	8.79667	0.44
															788	0.953333	8.80667	0.44
															789	0.956667	8.81667	0.443333
															790	0.96	8.82667	0.446667
															791	0.963333	8.83667	0.45
															792	0.966667	8.84667	0.453333
															793	0.97	8.85667	0.456667
															794	0.973333	8.86667	0.46
															795	0.976667	8.87667	0.463333
															796	0.98	8.88667	0.466667
															797	0.983333	8.89667	0.473333
															798	0.986667	8.90667	0.48
															799	0.99	8.91667	0.486667
															800	0.993333	8.92667	0.493333
															801	0.996667	8.93667	0.5
															802	1	8.94667	0.506667
															803	0.996667	8.95667	0.513333
															804	0.993333	8.96667	0.52
															805	0.99	8.97667	0.526667
															806	0.986667	8.98667	0.533333
															807	0.983333	8.99667	0.54
															808	0.98	9.00667	0.546667
															809	0.976667	9.01667	0.553333
															810	0.973333	9.02	0.56
															811	0.97	9.02333	0.566667
															812	0.966667	9.02667	0.573333
															813	0.963333	9.03	0.58
															814	0.96	9.03333	0.586667
															815	0.956667	9.03667	0.593333
															816	0.953333	9.04	0.6
															817	0.95	9.04333	0.606667
															818	0.946667	9.04667	0.613333
															819	0.943333	9.05	0.62
															820	0.94	9.05333	0.626667
															821	0.936667	9.06	0.633333
															822	0.933333	9.06	0.64
															823	0.93	9.06	0.646667
															824	0.926667	9.06	0.653333
															825	0.923333	9.06	0.66
															826	0.92	9.06	0.666667
															827	0.916667	9.06	0.673333
															828	0.913333	9.06	0.68
															829	0.91	9.06	0.686667
															830	0.906667	9.06	0.693333
															831	0.903333	9.06	0.7
															832	0.9	9.06	0.706667
															833	0.9	9.06	0.713333
															834	0.9	9.06	0.72
															835	0.9	9.06	0.726667
															836	0.9	9.06	0.733333
															837	0.9	9.06	0.74
															838	0.9	9.06	0.746667
															839	0.9	9.06	0.753333
															840	0.9	9.06	0.76
															841	0.9	9.06	0.766667
															842	0.9	9.06	0.773333
															843	0.9	9.06	0.78
															844	0.9	9.06	0.786667
															845	0.9	9.06	0.793333
															846	0.9	9.06	0.8
															847	0.9	9.06333	0.806667
															848	0.9	9.06667	0.813333
															849	0.9	9.07	0.82
															850	0.9	9.07333	0.826667
															851	0.9	9.07667	0.833333
															852	0.9	9.08	0.84
															853	0.9	9.08333	0.846667
															854	0.9	9.08667	0.853333
															855	0.9	9.09	0.86
															856	0.9	9.09333	0.866667
															857	0.9	9.09667	0.873333
															858	0.9	9.1	0.88
															859	0.9	9.10333	0.886667
															860	0.9	9.10667	0.893333
															861	0.9	9.11	0.9
															862	0.9	9.11333	0.906667
															863	0.9	9.11667	0.913333
															864	0.9	9.12	0.92
															865	0.9	9.12333	0.926667
															866	0.9	9.12667	0.933333
															867	0.9	9.13	0.94
															868	0.9	9.13333	0.946667
															869	0.9	9.13667	0.953333
															870	0.9	9.14	0.96
															871	0.9	9.14333	0.966667
															872	0.9	9.14667	0.973333
															873	0.9	9.15	0.98
															874	0.9	9.15333	0.986667
															875	0.9	9.15667	0.993333
															876	0.9	9.16	1
															877	0.9	9.16333	1.00667
															878	0.9	9.16	1.01333
															879	0.9	9.15667	1.02
															880	0.9	9.15333	1.02667
															881	0.9	9.15	1.03333
															882	0.9	9.14333	1.04
															883	0.9	9.14	1.04667
															884	0.9	9.13667	1.05333
															885	0.9	9.13333	1.06
															886	0.9	9.13	1.06667
															887	0.9	9.12667	1.07333
															888	0.9	9.12333	1.08
															889	0.9	9.12	1.08667
															890	0.9	9.11667	1.09333
															891	0.9	9.11333	1.1
															892	0.9	9.11	1.10667
															893	0.9	9.10667	1.11333
															894	0.9	9.10333	1.12
															895	0.9	9.1	1.12667
															896	0.9	9.09667	1.13333
															897	0.9	9.09333	1.14
															898	0.9	9.09	1.14667
															899	0.9	9.08667	1.15333
															900	0.9	9.08333	1.16
															901	0.9	9.08	1.16667
															902	0.9	9.07667	1.17333
															903	0.9	9.07333	1.18
															904	0.9	9.07	1.18667
															905	0.9	9.06667	1.19333
															906	0.9	9.06333	1.2
															907	0.9	9.06	1.20667
															908	0.9	9.05667	1.21333
															909	0.9	9.05333	1.22
															910	0.9	9.05	1.22667
															911	0.9	9.04667	1.23333
															912	0.9	9.04333	1.24
															913	0.9	9.04	1.24667
															914	0.9	9.04	1.25333
															915	0.9	9.04	1.26
															916	0.9	9.04	1.26667
															917	0.9	9.04	1.27333
															918	0.9	9.04	1.28
															919	0.9	9.04	1.28667
															920	0.9	9.04	1.29333
															921	0.9	9.04	1.3
															922	0.9	9.04	1.30667
															923	0.9	9.04	1.31333
															924	0.9	9.04	1.32
															925	0.9	9.04	1.32667
															926	0.9	9.03333	1.33333
															927	0.9	9.02667	1.34
															928	0.9	9.02333	1.34667
															929	0.9	9.02	1.35333
															930	0.9	9.01667	1.36
															931	0.9	9.01333	1.36667
															932	0.9	9.01	1.37333
															933	0.9	9.00667	1.38
															934	0.9	9.00333	1.38667
															935	0.9	9	1.39333
															936	0.9	8.99667	1.4
															937	0.9	8.99333	1.40667
															938	0.9	8.99	1.41333
															939	0.9	8.98667	1.42
															940	0.9	8.98333	1.42667
															941	0.9	8.98	1.43333
															942	0.9	8.97667	1.44
															943	0.9	8.97333	1.44667
															944	0.9	8.97	1.45333
															945	0.9	8.97	1.46
															946	0.9	8.97	1.46667
															947	0.9	8.97	1.47333
															948	0.9	8.97	1.48
															949	0.9	8.96333	1.48667
															950	0.9	8.95667	1.49333
															951	0.9	8.95	1.5
															952	0.9	8.94333	1.50667
															953	0.9	8.93	1.51333
															954	0.9	8.91667	1.52
															955	0.9	8.90333	1.52667
															956	0.9	8.89	1.53333
															957	0.9	8.87667	1.54
															958	0.9	8.86333	1.54667
															959	0.9	8.85	1.55333
															960	0.9	8.83667	1.56
															961	0.9	8.82333	1.56667
															962	0.9	8.81	1.57333
															963	0.9	8.79667	1.58
															964	0.9	8.78333	1.58667
															965	0.9	8.77	1.59333
															966	0.9	8.75667	1.6
															967	0.9	8.74333	1.60667
															968	0.9	8.73	1.61333
															969	0.9	8.71667	1.62
															970	0.9	8.70333	1.62667
															971	0.9	8.69	1.63333
															972	0.9	8.67667	1.64
															973	0.9	8.66333	1.64
															974	0.9	8.65	1.64
															975	0.9	8.63667	1.64
															976	0.9	8.62333	1.64
															977	0.9	8.61	1.64
															978	0.9	8.59667	1.64
															979	0.9	8.58333	1.64
															980	0.9	8.57	1.64
															981	0.9	8.55667	1.64
															982	0.9	8.54667	1.64
															983	0.9	8.53667	1.64
															984	0.9	8.52667	1.64
															985	0.9	8.51667	1.64
															986	0.9	8.50667	1.64
															987	0.9	8.49667	1.64
															988	0.9	8.48667	1.64
															989	0.9	8.47667	1.64
															990	0.9	8.46667	1.64
															991	0.9	8.45667	1.64
															992	0.9	8.44667	1.64
															993	0.9	8.43	1.64
															994	0.9	8.40667	1.64
															995	0.9	8.38333	1.64
															996	0.9	8.36	1.64
															997	0.9	8.33667	1.64
															998	0.9	8.31333	1.64
															999	0.9	8.29	1.64
															1000	0.9	8.26667	1.64
															1001	0.9	8.24333	1.64
															1002	0.9	8.22	1.64
															1003	0.9	8.19667	1.64
															1004	0.9	8.17333	1.64
															1005	0.9	8.15	1.64
															1006	0.9	8.12667	1.64
															1007	0.9	8.10333	1.64
															1008	0.9	8.08	1.64
															1009	0.9	8.05	1.64
															1010	0.9	8.02	1.64
															1011	0.9	7.98333	1.64
															1012	0.9	7.94667	1.64
															1013	0.9	7.91	1.64
															1014	0.9	7.87333	1.64
															1015	0.9	7.83667	1.64
															1016	0.9	7.8	1.64
															1017	0.9	7.76333	1.64
															1018	0.9	7.72667	1.64
															1019	0.9	7.69	1.64
															1020	0.9	7.65333	1.64
															1021	0.9	7.61667	1.64
															1022	0.9	7.58	1.64
															1023	0.9	7.54333	1.64
															1024	0.9	7.50667	1.64
															1025	0.9	7.47	1.64
															1026	0.9	7.43333	1.64
															1027	0.9	7.39667	1.64
															1028	0.9	7.36	1.64
															1029	0.9	7.32333	1.64
															1030	0.9	7.28667	1.64
															1031	0.9	7.25	1.64
															1032	0.9	7.21333	1.64
															1033	0.9	7.17667	1.64
															1034	0.9	7.14	1.64
															1035	0.9	7.10333	1.64
															1036	0.9	7.06667	1.64
															1037	0.9	7.03	1.64
															1038	0.9	6.99333	1.64
															1039	0.9	6.95667	1.64
															1040	0.9	6.92	1.64
															1041	0.9	6.88333	1.64
															1042	0.9	6.84667	1.64
															1043	0.9	6.81	1.64
															1044	0.9	6.77333	1.64
															1045	0.9	6.73667	1.64
															1046	0.9	6.7	1.64
															1047	0.9	6.66333	1.64
															1048	0.9	6.62667	1.64
															1049	0.9	6.59	1.64
															1050	0.9	6.55333	1.64
															1051	0.9	6.51667	1.64
															1052	0.9	6.48	1.64
															1053	0.9	6.44333	1.64
															1054	0.9	6.40667	1.64
															1055	0.9	6.37	1.64333
															1056	0.9	6.33333	1.64667
															1057	0.9	6.29667	1.65
															1058	0.9	6.26	1.65333
															1059	0.9	6.22333	1.65667
															1060	0.9	6.18667	1.66
															1061	0.9	6.15	1.66333
															1062	0.9	6.11333	1.66667
															1063	0.9	6.07667	1.67
															1064	0.9	6.04	1.67333
															1065	0.9	6.00333	1.67667
															1066	0.9	5.96667	1.68
															1067	0.9	5.93	1.68333
															1068	0.9	5.89333	1.68667
															1069	0.9	5.85667	1.69
															1070	0.9	5.82	1.69333
															1071	0.9	5.78333	1.69667
															1072	0.9	5.74667	1.7
															1073	0.9	5.71	1.70333
															1074	0.9	5.67333	1.70667
															1075	0.9	5.63667	1.71
															1076	0.9	5.6	1.71333
															1077	0.9	5.56333	1.71667
															1078	0.9	5.52667	1.72
															1079	0.9	5.49	1.72333
															1080	0.9	5.45333	1.72667
															1081	0.9	5.41667	1.72333
															1082	0.9	5.38	1.72
															1083	0.9	5.34333	1.71667
															1084	0.9	5.30667	1.71333
															1085	0.9	5.27	1.71
															1086	0.9	5.23333	1.70667
															1087	0.9	5.19667	1.70333
															1088	0.9	5.16	1.7
															1089	0.9	5.12333	1.69667
															1090	0.9	5.08667	1.69333
															1091	0.9	5.05	1.69
															1092	0.9	5.01333	1.68667
															1093	0.9	4.97667	1.68333
															1094	0.9	4.94	1.68
															1095	0.9	4.90333	1.67667
															1096	0.9	4.86667	1.67333
															1097	0.9	4.83	1.67
															1098	0.9	4.79333	1.66667
															1099	0.9	4.75667	1.66333
															1100	0.9	4.72	1.66
															1101	0.9	4.68667	1.65667
															1102	0.9	4.65333	1.65333
															1103	0.903333	4.62	1.65
															1104	0.906667	4.58667	1.64667
															1105	0.91	4.55333	1.64333
															1106	0.913333	4.52	1.64
															1107	0.916667	4.48667	1.63667
															1108	0.92	4.45333	1.63333
															1109	0.923333	4.42	1.63
															1110	0.93	4.39	1.62667
															1111	0.936667	4.36	1.62333
															1112	0.943333	4.33	1.62
															1113	0.95	4.3	1.61667
															1114	0.956667	4.27	1.61333
															1115	0.963333	4.24	1.61
															1116	0.97	4.21	1.60667
															1117	0.976667	4.18	1.60333
															1118	0.983333	4.15	1.6
															1119	0.99	4.12	1.59667
															1120	0.996667	4.09	1.59333
															1121	1.00333	4.06	1.59
															1122	1.01	4.03333	1.58667
															1123	1.01667	4.00667	1.58333
															1124	1.02333	3.98	1.58
															1125	1.03	3.95333	1.57667
															1126	1.03667	3.92667	1.57333
															1127	1.04333	3.9	1.57
															1128	1.05	3.87333	1.56667
															1129	1.05667	3.84667	1.56333
															1130	1.06333	3.82	1.56
															1131	1.07	3.79333	1.55667
															1132	1.07667	3.76667	1.55333
															1133	1.07667	3.74	1.55
															1134	1.07667	3.71333	1.54667
															1135	1.07667	3.69	1.54333
															1136	1.07667	3.66667	1.54
															1137	1.07667	3.64333	1.53667
															1138	1.07667	3.62	1.53333
															1139	1.07667	3.59667	1.53
															1140	1.07667	3.57333	1.52667
															1141	1.07667	3.55	1.52333
															1142	1.07667	3.52667	1.52
															1143	1.07667	3.50333	1.51667
															1144	1.07667	3.48	1.51333
															1145	1.07667	3.45667	1.51
															1146	1.07667	3.43333	1.50667
															1147	1.07667	3.41	1.50333
															1148	1.07667	3.38667	1.5
															1149	1.07667	3.36333	1.49667
															1150	1.07667	3.34	1.49333
															1151	1.07667	3.31667	1.49
															1152	1.07667	3.29333	1.48667
															1153	1.07667	3.27	1.48333
															1154	1.07667	3.24667	1.48
															1155	1.07667	3.22333	1.47667
															1156	1.07667	3.2	1.47333
															1157	1.07667	3.17667	1.47
															1158	1.07667	3.15333	1.46667
															1159	1.07667	3.13	1.46333
															1160	1.07667	3.10667	1.46
															1161	1.07667	3.08333	1.45667
															1162	1.07667	3.06	1.45333
															1163	1.07667	3.03667	1.45
															1164	1.07667	3.01333	1.44667
															1165	1.07667	2.99	1.44333
															1166	1.07667	2.96667	1.44
															1167	1.07667	2.94333	1.43667
															1168	1.07667	2.92	1.43333
															1169	1.07667	2.89667	1.43
															1170	1.07667	2.87333	1.42667
															1171	1.07667	2.85	1.42333
															1172	1.07667	2.82667	1.42
															1173	1.07667	2.80333	1.41667
															1174	1.07667	2.78	1.41333
															1175	1.07667	2.75667	1.41
															1176	1.07667	2.73333	1.40667
															1177	1.07667	2.71	1.40333
															1178	1.07667	2.69	1.4
															1179	1.07667	2.67	1.39667
															1180	1.07667	2.65	1.39333
															1181	1.07667	2.63	1.39
															1182	1.07667	2.61333	1.38667
															1183	1.07667	2.59667	1.38333
															1184	1.07667	2.58	1.38
															1185	1.07667	2.56333	1.37667
															1186	1.07667	2.54667	1.37333
															1187	1.07667	2.53	1.37
															1188	1.07667	2.51333	1.36667
															1189	1.07667	2.49667	1.36333
															1190	1.07667	2.48	1.36
															1191	1.07667	2.46333	1.35667
															1192	1.07667	2.45	1.35333
															1193	1.07667	2.43667	1.35
															1194	1.07667	2.42333	1.34667
															1195	1.07667	2.41	1.34333
															1196	1.07667	2.39667	1.34
															1197	1.07667	2.38333	1.33667
															1198	1.07667	2.37	1.33333
															1199	1.07667	2.35667	1.33
															1200	1.07667	2.34333	1.32667
															1201	1.07667	2.33	1.32333
															1202	1.07667	2.31667	1.32
															1203	1.07667	2.30333	1.31667
															1204	1.07667	2.29	1.31333
															1205	1.07667	2.27667	1.31
															1206	1.07667	2.26333	1.30667
															1207	1.07667	2.25	1.30333
															1208	1.07667	2.23667	1.3
															1209	1.07667	2.22333	1.29667
															1210	1.07667	2.21	1.29333
															1211	1.07667	2.19667	1.29
															1212	1.07667	2.18333	1.28667
															1213	1.07667	2.17	1.28333
															1214	1.07667	2.15667	1.28
															1215	1.07667	2.14333	1.27667
															1216	1.07667	2.13333	1.27333
															1217	1.07667	2.12333	1.27
															1218	1.07667	2.11667	1.26667
															1219	1.07667	2.11	1.26333
															1220	1.07667	2.10333	1.26
															1221	1.07667	2.09667	1.25667
															1222	1.07667	2.09	1.25333
															1223	1.07667	2.08333	1.25
															1224	1.07667	2.07667	1.24667
															1225	1.07667	2.07	1.24333
															1226	1.07667	2.06667	1.24
															1227	1.07667	2.06333	1.23667
															1228	1.07667	2.06	1.23333
															1229	1.07667	2.05667	1.23
															1230	1.07667	2.05333	1.22667
															1231	1.07667	2.05	1.22333
															1232	1.07667	2.04667	1.22
															1233	1.07667	2.04333	1.21667
															1234	1.07667	2.04	1.21333
															1235	1.07667	2.03667	1.21
															1236	1.07667	2.03333	1.20667
															1237	1.07667	2.03	1.20333
															1238	1.07667	2.02667	1.2
															1239	1.07667	2.02333	1.19667
															1240	1.07667	2.02	1.19333
															1241	1.07667	2.01667	1.19
															1242	1.07667	2.01333	1.18667
															1243	1.07667	2.01	1.18333
															1244	1.07667	2.00667	1.18
															1245	1.07667	2.00333	1.17667
															1246	1.07667	2	1.17333
															1247	1.07667	1.99667	1.17
															1248	1.07667	1.99333	1.16667
															1249	1.07667	1.99333	1.16333
															1250	1.07667	1.99333	1.16
															1251	1.07667	1.99333	1.15667
															1252	1.07667	1.99333	1.15333
															1253	1.07667	1.99667	1.15
															1254	1.07667	2	1.14667
															1255	1.07667	2.00333	1.14333
															1256	1.07667	2.00667	1.14
															1257	1.07667	2.01333	1.13667
															1258	1.07667	2.02	1.13333
															1259	1.07667	2.02667	1.13
															1260	1.07667	2.03333	1.12667
															1261	1.07667	2.04	1.12333
															1262	1.07667	2.04667	1.12333
															1263	1.07667	2.05333	1.12333
															1264	1.07667	2.06	1.12333
															1265	1.07667	2.06667	1.12333
															1266	1.07667	2.07333	1.12333
															1267	1.07667	2.08	1.12333
															1268	1.07667	2.08667	1.12333
															1269	1.07667	2.09333	1.12333
															1270	1.07667	2.1	1.12333
															1271	1.07667	2.10667	1.12333
															1272	1.07667	2.11333	1.12333
															1273	1.07667	2.12	1.12667
															1274	1.07667	2.12667	1.13
															1275	1.07667	2.13333	1.13333
															1276	1.07667	2.14	1.13667
															1277	1.07667	2.14667	1.14
															1278	1.07667	2.15333	1.14333
															1279	1.07667	2.16	1.14667
															1280	1.07667	2.16667	1.15
															1281	1.07667	2.17333	1.15333
															1282	1.07667	2.18	1.15667
															1283	1.07667	2.18667	1.16
															1284	1.07667	2.19333	1.16333
															1285	1.07667	2.2	1.16667
															1286	1.07667	2.20667	1.17
															1287	1.07667	2.21333	1.17333
															1288	1.07667	2.22	1.17667
															1289	1.07667	2.22667	1.18
															1290	1.07667	2.23333	1.18333
															1291	1.07667	2.24	1.18667
															1292	1.07667	2.24667	1.19
															1293	1.07667	2.25667	1.19333
															1294	1.07667	2.27	1.19667
															1295	1.07667	2.28333	1.2
															1296	1.07667	2.29667	1.20333
															1297	1.07667	2.31	1.20667
															1298	1.07667	2.32333	1.21
															1299	1.07667	2.33667	1.21333
															1300	1.07667	2.35	1.21667
															1301	1.07667	2.36333	1.22
															1302	1.07667	2.37667	1.22333
															1303	1.07667	2.39	1.22667
															1304	1.07667	2.40333	1.23
															1305	1.07667	2.41667	1.23333
															1306	1.07667	2.43	1.23667
															1307	1.07667	2.44333	1.24
															1308	1.07667	2.45667	1.24333
															1309	1.07667	2.47333	1.24667
															1310	1.07667	2.49	1.25
															1311	1.07667	2.51	1.25333
															1312	1.07667	2.53	1.25667
															1313	1.07667	2.55	1.26
															1314	1.07667	2.57	1.26333
															1315	1.07667	2.59	1.26667
															1316	1.07667	2.61	1.27
															1317	1.07667	2.63	1.27333
															1318	1.07667	2.65	1.27667
															1319	1.07667	2.67	1.28
															1320	1.07667	2.69	1.28333
															1321	1.07667	2.71	1.28667
															1322	1.07667	2.73	1.29
															1323	1.07667	2.75	1.29333
															1324	1.07667	2.77	1.29667
															1325	1.07667	2.79	1.3
															1326	1.07667	2.81	1.30333
															1327	1.07667	2.83	1.30667
															1328	1.07667	2.85	1.31
															1329	1.07667	2.87	1.31333
															1330	1.07667	2.89	1.31667
															1331	1.07667	2.91333	1.32
															1332	1.07667	2.93667	1.32333
															1333	1.07667	2.96	1.32667
															1334	1.07667	2.98333	1.33
															1335	1.07667	3.00667	1.33333
															1336	1.07667	3.03	1.33667
															1337	1.07667	3.05333	1.34
															1338	1.07667	3.08	1.34333
															1339	1.07667	3.10667	1.34667
															1340	1.07667	3.13333	1.35
															1341	1.07667	3.16	1.35333
															1342	1.07667	3.18667	1.35667
															1343	1.07667	3.21333	1.36
															1344	1.07667	3.24	1.36333
															1345	1.07667	3.26667	1.36667
															1346	1.07667	3.29333	1.37
															1347	1.07667	3.32	1.37333
															1348	1.07667	3.34667	1.37667
															1349	1.07667	3.37333	1.38
															1350	1.07667	3.4	1.38333
															1351	1.07667	3.42667	1.38667
															1352	1.07667	3.45333	1.39
															1353	1.07667	3.48	1.39333
															1354	1.07667	3.50667	1.39667
															1355	1.07667	3.53333	1.39333
															1356	1.07667	3.56	1.39
															1357	1.07667	3.58667	1.38667
															1358	1.07667	3.61333	1.38333
															1359	1.07667	3.64	1.38
															1360	1.07667	3.67	1.37667
															1361	1.07667	3.7	1.37333
															1362	1.07667	3.73	1.37
															1363	1.07667	3.76	1.36667
															1364	1.07667	3.79	1.36333
															1365	1.07667	3.82	1.36
															1366	1.07667	3.85	1.35667
															1367	1.07667	3.88	1.35333
															1368	1.07667	3.91	1.35
															1369	1.07667	3.94	1.34667
															1370	1.07667	3.97	1.34333
															1371	1.07667	4	1.34
															1372	1.07667	4.03	1.33667
															1373	1.07667	4.06	1.33333
															1374	1.07667	4.09	1.33
															1375	1.07667	4.12	1.32667
															1376	1.07667	4.15	1.32333
															1377	1.07667	4.18	1.32
															1378	1.07667	4.21	1.31667
															1379	1.07667	4.24	1.31333
															1380	1.07667	4.27	1.31
															1381	1.07667	4.3	1.31
															1382	1.07667	4.33	1.31
															1383	1.07667	4.36	1.31
															1384	1.07667	4.39	1.31
															1385	1.07667	4.42	1.31
															1386	1.07667	4.45	1.31
															1387	1.07667	4.48	1.31
															1388	1.07667	4.51	1.31
															1389	1.07667	4.54	1.31
															1390	1.07667	4.57	1.31
															1391	1.07667	4.6	1.31
															1392	1.07667	4.63	1.31
															1393	1.07667	4.66	1.31
															1394	1.07667	4.69	1.31
															1395	1.07667	4.72	1.31
															1396	1.07667	4.75	1.31
															1397	1.07667	4.78	1.31
															1398	1.07667	4.81	1.31
															1399	1.07667	4.84	1.31
															1400	1.07667	4.87	1.31
															1401	1.07667	4.89333	1.31
															1402	1.07667	4.91667	1.31
															1403	1.07667	4.94	1.31
															1404	1.07667	4.96333	1.31
															1405	1.07667	4.98667	1.31
															1406	1.07667	5.01	1.31
															1407	1.07667	5.03333	1.31
															1408	1.07667	5.05667	1.31
															1409	1.07667	5.08	1.31
															1410	1.07	5.10333	1.31
															1411	1.06333	5.12667	1.31
															1412	1.05667	5.15	1.31
															1413	1.05	5.17333	1.31
															1414	1.04333	5.19667	1.31
															1415	1.03667	5.22	1.31
															1416	1.03	5.24333	1.31
															1417	1.02333	5.26667	1.31
															1418	1.01667	5.29	1.31
															1419	1.01	5.31333	1.31
															1420	1.00333	5.33667	1.31
															1421	0.996667	5.36	1.31
															1422	0.99	5.38333	1.31
															1423	0.983333	5.40667	1.31
															1424	0.976667	5.43	1.31
															1425	0.97	5.45333	1.31
															1426	0.963333	5.47667	1.31
															1427	0.956667	5.5	1.31
															1428	0.95	5.52333	1.31
															1429	0.943333	5.54667	1.31
															1430	0.936667	5.57	1.31
															1431	0.93	5.59333	1.31
															1432	0.923333	5.61667	1.31
															1433	0.92	5.64	1.31
															1434	0.916667	5.66333	1.31
															1435	0.913333	5.68	1.31
															1436	0.91	5.69667	1.31
															1437	0.906667	5.71333	1.31
															1438	0.903333	5.73	1.31
															1439	0.9	5.74667	1.31
															1440	0.896667	5.76333	1.31
															1441	0.893333	5.78	1.31
															1442	0.89	5.79667	1.31
															1443	0.886667	5.81333	1.31
															1444	0.883333	5.83	1.31
															1445	0.88	5.84667	1.31
															1446	0.876667	5.86333	1.31
															1447	0.873333	5.88	1.31
															1448	0.87	5.89667	1.31
															1449	0.866667	5.91333	1.31
															1450	0.863333	5.93	1.31
															1451	0.86	5.94667	1.31
															1452	0.856667	5.96333	1.31
															1453	0.853333	5.98	1.31
															1454	0.85	5.99667	1.31
															1455	0.846667	6.01333	1.31
															1456	0.843333	6.03	1.31
															1457	0.84	6.04667	1.31
															1458	0.836667	6.06333	1.31
															1459	0.833333	6.08	1.31
															1460	0.83	6.09667	1.31
															1461	0.826667	6.11333	1.31
															1462	0.823333	6.13	1.31
															1463	0.82	6.14667	1.31
															1464	0.816667	6.16333	1.31
															1465	0.813333	6.18	1.31
															1466	0.81	6.19667	1.31
															1467	0.806667	6.21333	1.31
															1468	0.803333	6.23	1.31
															1469	0.8	6.24667	1.31
															1470	0.796667	6.26333	1.31
															1471	0.793333	6.28	1.31
															1472	0.79	6.29667	1.31
															1473	0.786667	6.31333	1.31
															1474	0.783333	6.33	1.31
															1475	0.78	6.34667	1.31
															1476	0.776667	6.36333	1.31
															1477	0.773333	6.38	1.31
															1478	0.77	6.39667	1.31
															1479	0.766667	6.41333	1.31
															1480	0.763333	6.43	1.31
															1481	0.76	6.44667	1.31
															1482	0.756667	6.46333	1.31
															1483	0.753333	6.48	1.31
															1484	0.75	6.49667	1.31
															1485	0.746667	6.51333	1.31
															1486	0.743333	6.53	1.31
															1487	0.74	6.54667	1.31
															1488	0.736667	6.56333	1.31
															1489	0.733333	6.58	1.31
															1490	0.73	6.59667	1.31
															1491	0.726667	6.61333	1.31
															1492	0.723333	6.62333	1.31
															1493	0.72	6.63333	1.31333
															1494	0.716667	6.64333	1.31667
															1495	0.713333	6.65333	1.32
															1496	0.71	6.66333	1.32333
															1497	0.706667	6.67333	1.32667
															1498	0.703333	6.68333	1.33
															1499	0.7	6.69333	1.33333
															1500	0.696667	6.70333	1.33667
															1501	0.693333	6.71333	1.34
															1502	0.69	6.72333	1.34333
															1503	0.686667	6.73333	1.34667
															1504	0.683333	6.74333	1.35
															1505	0.68	6.75333	1.35333
															1506	0.676667	6.76333	1.35667
															1507	0.673333	6.77333	1.36
															1508	0.67	6.78333	1.36333
															1509	0.666667	6.79333	1.36667
															1510	0.663333	6.80333	1.37
															1511	0.66	6.81333	1.37333
															1512	0.656667	6.82333	1.37667
															1513	0.653333	6.83333	1.38
															1514	0.65	6.84333	1.38333
															1515	0.646667	6.85333	1.38667
															1516	0.643333	6.85667	1.39
															1517	0.64	6.86	1.39333
															1518	0.636667	6.85667	1.39667
															1519	0.633333	6.85333	1.4
															1520	0.63	6.85	1.40333
															1521	0.626667	6.84667	1.40667
															1522	0.623333	6.84333	1.41
															1523	0.62	6.84	1.41333
															1524	0.616667	6.83667	1.41667
															1525	0.613333	6.83333	1.42
															1526	0.61	6.83	1.42333
															1527	0.606667	6.82667	1.42667
															1528	0.603333	6.82333	1.43
															1529	0.6	6.82	1.43333
															1530	0.596667	6.81667	1.43667
															1531	0.593333	6.81333	1.44
															1532	0.59	6.81	1.44333
															1533	0.586667	6.80667	1.44667
															1534	0.583333	6.80333	1.45
															1535	0.58	6.8	1.45333
															1536	0.576667	6.79667	1.45667
															1537	0.573333	6.79333	1.46
															1538	0.57	6.79	1.46333
															1539	0.566667	6.78667	1.46667
															1540	0.563333	6.78333	1.47
															1541	0.56	6.78	1.47333
															1542	0.556667	6.77667	1.48
															1543	0.553333	6.77333	1.48667
															1544	0.55	6.77	1.49333
															1545	0.546667	6.76667	1.5
															1546	0.543333	6.76333	1.50667
															1547	0.54	6.76	1.51333
															1548	0.536667	6.76	1.52
															1549	0.533333	6.76	1.52667
															1550	0.53	6.76	1.53333
															1551	0.526667	6.76	1.54
															1552	0.523333	6.76333	1.54667
															1553	0.52	6.76667	1.55333
															1554	0.516667	6.77333	1.56333
															1555	0.513333	6.78333	1.57333
															1556	0.51	6.79333	1.58333
															1557	0.506667	6.79667	1.59333
															1558	0.503333	6.8	1.60333
															1559	0.5	6.80333	1.61333
															1560	0.496667	6.80667	1.62333
															1561	0.493333	6.81	1.63333
															1562	0.49	6.81333	1.63667
															1563	0.486667	6.81667	1.64
															1564	0.483333	6.82	1.64333
															1565	0.48	6.82333	1.64667
															1566	0.476667	6.82667	1.65
															1567	0.473333	6.83	1.65333
															1568	0.47	6.83333	1.65667
															1569	0.466667	6.83667	1.66
															1570	0.463333	6.84	1.66333
															1571	0.46	6.84333	1.66667
															1572	0.456667	6.84667	1.67
															1573	0.453333	6.85	1.67333
															1574	0.45	6.85333	1.67667
															1575	0.446667	6.85667	1.68
															1576	0.443333	6.86	1.68333
															1577	0.44	6.86333	1.68667
															1578	0.436667	6.86667	1.69
															1579	0.433333	6.87	1.69333
															1580	0.43	6.87333	1.69667
															1581	0.426667	6.87667	1.7
															1582	0.423333	6.88	1.70333
															1583	0.42	6.88333	1.70667
															1584	0.416667	6.88667	1.71
															1585	0.413333	6.89	1.71333
															1586	0.41	6.89333	1.71667
															1587	0.406667	6.89667	1.72
															1588	0.403333	6.9	1.72333
															1589	0.4	6.90333	1.72667
															1590	0.396667	6.90667	1.73
															1591	0.393333	6.91	1.73333
															1592	0.39	6.91333	1.73667
															1593	0.386667	6.91667	1.74
															1594	0.383333	6.92	1.74333
															1595	0.38	6.92333	1.74667
															1596	0.376667	6.92667	1.75
															1597	0.373333	6.93333	1.75333
															1598	0.37	6.94	1.75667
															1599	0.366667	6.94667	1.76
															1600	0.363333	6.95333	1.76333
															1601	0.36	6.96	1.76667
															1602	0.356667	6.96667	1.77
															1603	0.353333	6.97333	1.77333
															1604	0.35	6.98	1.77667
															1605	0.346667	6.98667	1.78
															1606	0.343333	6.99333	1.78333
															1607	0.34	7	1.78667
															1608	0.336667	7.00667	1.79333
															1609	0.333333	7.01333	1.8
															1610	0.33	7.02	1.80667
															1611	0.326667	7.02667	1.81333
															1612	0.323333	7.03333	1.82
															1613	0.32	7.04	1.82667
															1614	0.316667	7.04667	1.83333
															1615	0.313333	7.05333	1.84
															1616	0.31	7.06	1.84667
															1617	0.306667	7.06667	1.85333
															1618	0.303333	7.07333	1.86
															1619	0.3	7.08	1.86667
															1620	0.296667	7.08667	1.87333
															1621	0.293333	7.09333	1.88
															1622	0.29	7.1	1.88667
															1623	0.286667	7.10667	1.89333
															1624	0.283333	7.11333	1.9
															1625	0.28	7.12	1.90667
															1626	0.276667	7.12667	1.91333
															1627	0.273333	7.13333	1.92
															1628	0.27	7.14	1.92667
															1629	0.266667	7.14667	1.93333
															1630	0.263333	7.15333	1.94
															1631	0.26	7.15333	1.94667
															1632	0.256667	7.15333	1.95333
															1633	0.253333	7.15333	1.96
															1634	0.25	7.15333	1.96667
															1635	0.246667	7.15333	1.97333
															1636	0.243333	7.15333	1.98
															1637	0.24	7.15333	1.98667
															1638	0.236667	7.14667	1.99333
															1639	0.233333	7.14	2
															1640	0.23	7.13333	2.00667
															1641	0.226667	7.12667	2.01333
															1642	0.223333	7.12	2.02
															1643	0.22	7.11333	2.02667
															1644	0.216667	7.10667	2.03333
															1645	0.213333	7.1	2.04
															1646	0.21	7.09333	2.04667
															1647	0.206667	7.08667	2.05333
															1648	0.203333	7.08	2.06
															1649	0.2	7.07333	2.06667
															1650	0.196667	7.06667	2.07333
															1651	0.193333	7.06	2.08
															1652	0.19	7.05333	2.08667
															1653	0.186667	7.04667	2.09333
															1654	0.183333	7.04	2.1
															1655	0.18	7.03333	2.11
															1656	0.176667	7.02667	2.12
															1657	0.173333	7.02	2.13
															1658	0.17	7.01333	2.14
															1659	0.166667	7.00667	2.15
															1660	0.163333	6.99333	2.16
															1661	0.16	6.98	2.17
															1662	0.156667	6.96667	2.18
															1663	0.153333	6.95333	2.19
															1664	0.15	6.94	2.2
															1665	0.146667	6.92667	2.21
															1666	0.143333	6.91333	2.22
															1667	0.14	6.9	2.23
															1668	0.136667	6.88667	2.24
															1669	0.133333	6.87333	2.25
															1670	0.13	6.86333	2.26
															1671	0.126667	6.85333	2.27
															1672	0.123333	6.84333	2.28
															1673	0.12	6.83333	2.29
															1674	0.116667	6.82333	2.3
															1675	0.113333	6.81333	2.31
															1676	0.11	6.80333	2.32
															1677	0.106667	6.79333	2.33
															1678	0.103333	6.78333	2.34
															1679	0.1	6.77333	2.35
															1680	0.0966667	6.76667	2.36
															1681	0.0933333	6.76	2.37
															1682	0.09	6.75333	2.38
															1683	0.0866667	6.74667	2.39
															1684	0.0833333	6.74	2.4
															1685	0.08	6.73333	2.41
															1686	0.0766667	6.72667	2.42
															1687	0.0733333	6.72	2.43
															1688	0.07	6.71333	2.44
															1689	0.0666667	6.70667	2.45
															1690	0.0633333	6.7	2.46
															1691	0.06	6.69333	2.47
															1692	0.0566667	6.68667	2.48
															1693	0.0533333	6.68	2.49
															1694	0.05	6.67333	2.5
															1695	0.0466667	6.66667	2.51
															1696	0.0433333	6.66	2.52
															1697	0.04	6.65333	2.53
															1698	0.0366667	6.64667	2.54
															1699	0.0333333	6.64	2.55
															1700	0.03	6.63333	2.56
															1701	0.0266667	6.63	2.57
															1702	0.0233333	6.62667	2.58
															1703	0.02	6.62333	2.59
															1704	0.0166667	6.62	2.6
															1705	0.0133333	6.61667	2.61
															1706	0.01	6.61333	2.62
															1707	0.00666667	6.61	2.63
															1708	0.00333333	6.60667	2.64
															1709	0	6.60333	2.65
															1710	0	6.6	2.66
															1711	0	6.59667	2.67
															1712	0	6.59333	2.68
															1713	0	6.59	2.69
															1714	0	6.58667	2.7
															1715	0	6.58667	2.71
															1716	0	6.58667	2.72
															1717	0	6.58667	2.73
															1718	0	6.58667	2.74
															1719	0	6.58667	2.75
															1720	0	6.58667	2.76
															1721	0	6.58667	2.77
															1722	0	6.58667	2.78
															1723	0	6.58667	2.79
															1724	0	6.58667	2.8
															1725	0	6.58667	2.81
															1726	0	6.58667	2.82
															1727	0	6.58667	2.83
															1728	0	6.58667	2.84
															1729	0	6.58667	2.85
															1730	0	6.59	2.86
															1731	0	6.59333	2.87
															1732	0	6.59667	2.88
															1733	0	6.6	2.89
															1734	0	6.60333	2.9
															1735	0	6.61	2.91
															1736	0	6.61667	2.92333
															1737	0	6.62333	2.93667
															1738	0	6.63	2.95
															1739	0	6.63667	2.96333
															1740	0	6.64333	2.97667
															1741	0	6.65	2.99
															1742	0	6.65667	3.00333
															1743	0	6.66333	3.01667
															1744	0	6.67	3.03
															1745	0	6.67667	3.04333
															1746	0	6.68333	3.05667
															1747	0	6.69	3.07
															1748	0	6.69667	3.08333
															1749	0	6.70333	3.09667
															1750	0	6.71	3.11
															1751	0	6.71667	3.12333
															1752	0	6.72333	3.13667
															1753	0	6.73	3.15
															1754	0	6.73667	3.16333
															1755	0	6.74333	3.17667
															1756	0	6.75	3.19
															1757	0	6.75667	3.20333
															1758	0	6.76333	3.21667
															1759	0	6.77	3.23
															1760	0	6.77667	3.24333
															1761	0	6.78333	3.25667
															1762	0	6.79	3.27
															1763	0	6.79667	3.28333
															1764	0	6.80333	3.29667
															1765	0	6.81	3.31
															1766	0	6.81667	3.32333
															1767	0	6.82333	3.33667
															1768	0	6.83	3.35
															1769	0	6.83667	3.36333
															1770	0	6.84333	3.37667
															1771	0	6.85	3.39
															1772	0	6.85667	3.40333
															1773	0	6.86333	3.41667
															1774	0	6.87	3.43
															1775	0	6.87667	3.44333
															1776	0	6.88333	3.45667
															1777	0	6.89	3.47
															1778	0	6.89667	3.48333
															1779	0	6.90333	3.49667
															1780	0	6.91	3.51
															1781	0	6.91667	3.52333
															1782	0	6.92333	3.53667
															1783	0	6.93	3.55
															1784	0	6.93667	3.56333
															1785	0	6.94333	3.57667
															1786	0	6.95	3.59
															1787	0	6.95667	3.60333
															1788	0	6.96333	3.61667
															1789	0	6.97	3.63
															1790	0	6.97667	3.64333
															1791	0	6.98333	3.65667
															1792	0	6.99333	3.67
															1793	0	7.00333	3.67667
															1794	0	7.01333	3.68333
															1795	0	7.02333	3.69
															1796	0	7.03333	3.69667
															1797	0	7.04333	3.70333
															1798	0	7.05333	3.71
															1799	0	7.06333	3.71667
															1800	0	7.07333	3.72333
															1801	0	7.08333	3.73
															1802	0	7.09333	3.73667
															1803	0	7.10333	3.74333
															1804	0	7.11333	3.75
															1805	0	7.12333	3.75667
															1806	0	7.13333	3.76333
															1807	0	7.14333	3.77
															1808	0	7.15333	3.77667
															1809	0	7.16333	3.78333
															1810	0	7.17333	3.79
															1811	0	7.18333	3.79667
															1812	0	7.19333	3.80333
															1813	0	7.20333	3.81
															1814	0	7.21333	3.81667
															1815	0	7.22333	3.82333
															1816	0	7.23667	3.83
															1817	0	7.25	3.83667
															1818	0	7.26667	3.84333
															1819	0	7.28333	3.85
															1820	0	7.3	3.85667
															1821	0	7.31667	3.86333
															1822	0	7.33333	3.87
															1823	0	7.35	3.87667
															1824	0	7.36667	3.88333
															1825	0	7.38333	3.89
															1826	0	7.4	3.89667
															1827	0	7.41667	3.90333
															1828	0	7.43333	3.91
															1829	0	7.45	3.91667
															1830	0	7.46667	3.92333
															1831	0	7.48333	3.93
															1832	0	7.5	3.93667
															1833	0	7.51667	3.94333
															1834	0	7.53333	3.95
															1835	0	7.55	3.95667
															1836	0	7.56667	3.96333
															1837	0	7.58333	3.97
															1838	0	7.6	3.97667
															1839	0	7.61667	3.98333
															1840	0	7.63333	3.99
															1841	0	7.65	3.99667
															1842	0	7.66667	3.99667
															1843	0	7.68333	3.99667
															1844	0	7.7	3.99667
															1845	0	7.72	3.99667
															1846	0	7.74	3.99667
															1847	0	7.76	3.99667
															1848	0	7.77333	3.99667
															1849	0	7.78667	3.99667
															1850	0	7.8	3.99667
															1851	0	7.81667	3.99667
															1852	0	7.82667	3.99667
															1853	0	7.83667	3.99667
															1854	0	7.84	3.99
															1855	0	7.83667	3.98333
															1856	0	7.83333	3.97667
															1857	0	7.83333	3.97
															1858	0	7.83333	3.96333
															1859	0	7.83333	3.95667
															1860	0	7.83333	3.95
															1861	0	7.83333	3.94333
															1862	0	7.83333	3.94
															1863	0	7.83333	3.93667
															1864	0	7.83333	3.93333
															1865	0	7.83333	3.93
															1866	0	7.83333	3.92667
															1867	0	7.83333	3.92333
															1868	0	7.83333	3.92
															1869	0	7.83333	3.91667
															1870	0	7.83333	3.91333
															1871	0	7.83333	3.91
															1872	0	7.83333	3.90667
															1873	0	7.83333	3.90333
															1874	0	7.83333	3.9
															1875	0	7.83333	3.89667
															1876	0	7.83333	3.89333
															1877	0	7.83333	3.89
															1878	0	7.83333	3.88667
															1879	0	7.83333	3.88333
															1880	0	7.83333	3.88
															1881	0	7.83333	3.87667
															1882	0	7.83333	3.87333
															1883	0	7.83333	3.87
															1884	0	7.83333	3.86667
															1885	0	7.83333	3.86333
															1886	0	7.83333	3.86
															1887	0	7.83333	3.85667
															1888	0	7.83333	3.85333
															1889	0	7.83333	3.85
															1890	0	7.83333	3.84667
															1891	0	7.83333	3.84333
															1892	0	7.83333	3.84
															1893	0	7.83333	3.83667
															1894	0	7.83333	3.83333
															1895	0	7.83333	3.83
															1896	0	7.83333	3.82667
															1897	0	7.82667	3.82333
															1898	0	7.82	3.82
															1899	0	7.81333	3.81667
															1900	0	7.80667	3.81333
															1901	0	7.8	3.81
															1902	0	7.79333	3.80667
															1903	0	7.78667	3.80333
															1904	0	7.78	3.8
															1905	0	7.77333	3.79667
															1906	0	7.76667	3.79333
															1907	0	7.76	3.79
															1908	0	7.75333	3.78
															1909	0	7.74667	3.77
															1910	0	7.74	3.76
															1911	0	7.73333	3.75
															1912	0	7.72667	3.74
															1913	0	7.72	3.73
															1914	0	7.71333	3.72
															1915	0	7.70667	3.71
															1916	0	7.7	3.7
															1917	0	7.69333	3.69
															1918	0	7.68667	3.68
															1919	0	7.68	3.67
															1920	0	7.67333	3.66
															1921	0	7.66667	3.65
															1922	0	7.66	3.64
															1923	0	7.65333	3.63
															1924	0	7.64667	3.62
															1925	0	7.64	3.61
															1926	0	7.63333	3.6
															1927	0	7.62667	3.59
															1928	0	7.62	3.58
															1929	0	7.61333	3.57
															1930	0	7.60667	3.56
															1931	0	7.60333	3.55
															1932	0	7.6	3.54
															1933	0	7.59667	3.53
															1934	0	7.59667	3.52
															1935	0	7.59667	3.51
															1936	0	7.59667	3.5
															1937	0	7.59667	3.49
															1938	0	7.6	3.48
															1939	0	7.60333	3.47
															1940	0	7.60667	3.46
															1941	0	7.61	3.45
															1942	0	7.61333	3.44
															1943	0	7.61667	3.43
															1944	0	7.62	3.42
															1945	0	7.62333	3.41
															1946	0	7.62667	3.4
															1947	0	7.63	3.39
															1948	0	7.63333	3.38
															1949	0	7.63667	3.37
															1950	0	7.64	3.36
															1951	0	7.64333	3.35
															1952	0	7.65	3.34
															1953	0	7.65667	3.33
															1954	0	7.66333	3.32
															1955	0	7.67	3.31
															1956	0	7.67667	3.3
															1957	0	7.68333	3.29
															1958	0	7.69	3.28
															1959	0	7.69667	3.27
															1960	0	7.70667	3.26
															1961	0	7.71667	3.25
															1962	0	7.72667	3.24
															1963	0	7.73667	3.23
															1964	0	7.74667	3.22
															1965	0	7.75667	3.21
															1966	0	7.76667	3.2
															1967	0	7.77667	3.19
															1968	0	7.78667	3.18
															1969	0	7.79667	3.17
															1970	0	7.8	3.16
															1971	0	7.80333	3.15
															1972	0	7.80667	3.14
															1973	0	7.81	3.13
															1974	0	7.81333	3.12
															1975	0	7.81667	3.11
															1976	0	7.82	3.1
															1977	0	7.82333	3.09
															1978	0	7.82667	3.08
															1979	0	7.83	3.07
															1980	0	7.82667	3.06
															1981	0	7.82333	3.05
															1982	0	7.82	3.04
															1983	0	7.81667	3.03
															1984	0	7.81333	3.02
															1985	0	7.81	3.01
															1986	0	7.80667	3
															1987	0	7.80333	2.99
															1988	0	7.8	2.98
															1989	0	7.79667	2.97
															1990	0	7.79333	2.96
															1991	0	7.79	2.95
															1992	0	7.78667	2.94
															1993	0	7.78333	2.93
															1994	0	7.78	2.92
															1995	0	7.77667	2.91
															1996	0	7.77333	2.9
															1997	0	7.77	2.89
															1998	0	7.76667	2.88
[truncated: 27,901 more rows]
[truncated: 4 more columns]

## Sheet: Supplementary Figure 1
Supplementary Figure 1A			VeroE6 EC50			% cell viability					% cell viability			All values were analyzed using Graph pad prism 7,0.
				0.001					0.01					Gaph pad prsim plotted the mean value of the triplicate, the error bar is the standard deviation ( also calculated by graph pad).
		Favipiravir in µM	500	104.945	103.15	103.546		500	56.5697	58.4421	57.8664			EC 50 were calculated using logarithmic interpolation .
			250	62.2664	72.8685	72.8164		250	22.9818	20.0405	26.8719			All graphs were generated using graph pad prism 7,0.
			125	20.5344	9.04792	13.8027		125	15.0877	18.5097	9.22403
			62.5	17.1165	8.62134	18.1882		62.5	8.8192	5.00498	5.44776
			31.25	4.76651	5.00581	0.505914		31.25	2.02571	0.545567	5.6059
			15.625	0	0	0		15.625	0	1.11485	0
			7.8125	0	0	0		7.8125	0	0	0
				50					50
				90					90
Supplementary Figure 1B				Vero E6 MOI 0,001													Caco-2 MOI 0,001
		Favipiravir in µM		0 µM (Virus control)			125 µM			250 µM			500 µM					0 µM			125 µM			250 µM			500 µM
		TCID50/ml		15013	10000	100000	15013	26827	15013	4642	3162.28	4642	177.8	177.8	10			31622.8	100000	100000	17782.8	17782.8	5623	3162	562	316	10	10	10
					41671			18951			3162.28			121.867					77207.6			13729.5			562			10
				Vero E6 MOi 0,01													Caco-2 MOI 0,01
		Favipiravir in µM		0 µM			125 µM			250 µM			500 µM					0 µM			125 µM			250 µM			500 µM
		TCID50/ml		26827	50119	26827	15013	10000	26827	4642	6813	6813	3162	3162	3162			100000	31622.8	31622.8	31622.8	3162	5623.41	1778	17782.8	3162.28	562	562	10
					34591			17280			6089.33			3162					54415.2			13469.4			7574.36			378

## Sheet: Supplementary Figure 2
	Supplementary Figure 2A						Supplementary Figure 2B					Supplementary Figure 2C
	Inoculum (TCID50)	Animal ID	Viral RNA yields (log10 scale)				Inoculum (TCID50)	Animal ID				Inoculum (TCID50)	Animal ID	Weights (g)								Normalized Weights (%)
			Lung						Plasma
														Day of infection	Day +1	Day +2	Day +3	Day +4	Day +5	Day +6	Day +7	Day of infection	Day +1	Day +2	Day +3	Day +4	Day +5	Day +6	Day +7
									¤ : viral RNA yields considered at 30000cp/ml (detection threshold)
	104	253	4.66651				104	253	7.35718			104	201	60.5	62.1	61.8	60.8	58	56.1	52.4	53.2	100	102.645	102.149	100.496	95.8678	92.7273	86.6116	87.9339
		254	4.29057					254	7.22231				202	56.8	57.8	58.5	59.9	60.9	58.8	62.3	66	100	101.761	102.993	105.458	107.218	103.521	109.683	116.197
		230b	4.46245					230b	4,477 ¤			105	9	49.7	52.3	53.1	52.5	54.3	54	51.8	56.9	100	105.231	106.841	105.634	109.256	108.652	104.225	114.487
		229b	4.92264					229b	4,477 ¤				10	64	68	66	68.7	69.7	63	60.7	66.3	100	106.25	103.125	107.344	108.906	98.4375	94.8438	103.594
		256	4.00963					256	4,477 ¤			106	21	54.3	55.9	55.2	57	56.8	54.6	56	62.1	100	102.947	101.657	104.972	104.604	100.552	103.131	114.365
		255	4.20739					255	5.7356				22	47.5	49.9	49.8	51.5	47.2	44.5	45.7	52.3	100	105.053	104.842	108.421	99.3684	93.6842	96.2105	110.105
		201	0.739196					201	4,477 ¤			Mock	101	59.4	62.5	63.7	66.2	69.7	72.2	76.5	78.2	100	105.219	107.239	111.448	117.34	121.549	128.788	131.65
		202	1.01268					202	4,477 ¤				102	60.1	63.5	65.5	68.6	71.8	74.3	77.7	78.6	100	105.657	108.985	114.143	119.468	123.627	129.285	130.782
	105	14	5.20674				105	14	4,477 ¤				103	57.3	59.3	60	63.1	65	68.7	70.1	71.3	100	103.49	104.712	110.122	113.438	119.895	122.339	124.433
		13	5.2912					13	5.79878				104	61.6	64.4	66.1	67.5	69.6	72.2	74.9	76.7	100	104.545	107.305	109.578	112.987	117.208	121.591	124.513
		16	5.04632					16	5.42233				105	55.5	57.5	60	62.5	66.3	68.7	70.8	72.9	100	103.604	108.108	112.613	119.459	123.784	127.568	131.351
		15	5.07469					15	5.67011				106	54.8	56.9	57.4	59.9	63.4	65.9	68.2	69.1	100	103.832	104.745	109.307	115.693	120.255	124.453	126.095
		17	4.17391					17	6.18445
		18	4.77244					18	5.54591
		9	1.01379					9	4,477 ¤
		10	1.55358					10	4,477 ¤
	106	589	5.70922				106	589	6.60807
		590	5.65299					590	5.49518
		591	5.01265					591	6.92195
		592	5.27053					592	6.60947
		593	4.41242					593	6.04747
		594	4.52299					594	6.51041
		21	0.947781					21	4,477 ¤
		22	1.14107					22	4,477 ¤

## Sheet: Supplementary Figure 3 
Supplementary Figure 3A	Data	Inoculum	10^6 TCID50				10^5 TCID50				10^4 TCID50					Regression lines	Dose (mg/day)	Inoculum (TCID50)				Supplementary Figure 3B	Data	Inoculum	10^4 TCID50					Regression lines	Dose (mg/day)	Inoculum (TCID50)
Preemptive treatment		Favipiravir (mg/day)	0	18.75	37.5	75	0	18.75	37.5	75	0	18.75	37.5	75				104	105	106		Preventive treatment		Favipiravir (mg/day)	0	18.75	37.5	75				104
		Lung infectious titers (TCID50/ml/ɣ-actin copies) log10 scale	4.26959	3.39985	2.74832	1.99377	4.07705	3.64538	2.92909	2.34209	5.03414	3.58765	3.61697	0.269648			0	4.186	4.063	4.148				Lung infectious titers (TCID50/ml/ɣ-actin copies) log10 scale	4.15259	3.60688	2.93606	0.371819			0	3.885
			4.53365	4.17864	4.07628	2.16841	3.36382	3.43071	4.13705	0.329963	4.25498	4.13992	3.42488	1.52094			0.1	4.186	4.063	4.148					4.08627	3.4945	2.77634	0.543793			0.1	3.885
			4.24726	3.91148	2.50176	1.72323	3.60675	4.02573	2.99209	1.71485	4.22611	3.98863	3.68874	0.379084			0.2	4.186	4.063	4.148					3.84281	3.70946	2.75677	0.348414			0.2	3.885
			4.86847	3.38412	3.96456	1.45462	4.63208	4.13062	2.88672	1.97472	3.30783	4.70213	3.08522	0.00310907			0.3	4.186	4.063	4.148					3.68587	4.19073	2.81112	0.165937			0.3	3.885
			2.67237	3.15587	2.3332	2.05457	4.36534	3.62092	2.94948	0.502679	4.79783	4.57019	3.35681	1.33127			0.4	4.186	4.063	4.14799					4.37474	3.76119	1.69691	0.106392			0.4	3.885
			4.05991	3.29265	3.32627	2.36298	3.87006	3.12116	2.73843	0.762654	4.69252	4.53846	4.53104	0.492684			0.5	4.186	4.063	4.14798					3.52892	4.02314	3.08004	0.333834			0.5	3.885
																	0.6	4.186	4.063	4.14797											0.6	3.885
																	0.7	4.186	4.063	4.14796											0.7	3.885
																	0.8	4.186	4.063	4.14794											0.8	3.885
																	0.9	4.186	4.063	4.14791											0.9	3.885
																	1	4.186	4.063	4.14788											1	3.885
																	1.1	4.186	4.063	4.14784											1.1	3.885
																	1.2	4.186	4.063	4.14779											1.2	3.885
																	1.3	4.186	4.063	4.14773											1.3	3.885
																	1.4	4.186	4.063	4.14766											1.4	3.885
																	1.5	4.186	4.063	4.14759											1.5	3.885
																	1.6	4.186	4.063	4.1475											1.6	3.885
																	1.7	4.186	4.063	4.1474											1.7	3.885
																	1.8	4.186	4.063	4.14729											1.8	3.885
																	1.9	4.186	4.063	4.14716											1.9	3.885
																	2	4.186	4.063	4.14702											2	3.885
																	2.1	4.186	4.063	4.14687											2.1	3.885
																	2.2	4.186	4.063	4.1467											2.2	3.885
																	2.3	4.186	4.063	4.14651											2.3	3.885
																	2.4	4.186	4.063	4.14631											2.4	3.885
																	2.5	4.186	4.063	4.14609											2.5	3.885
																	2.6	4.186	4.063	4.14585											2.6	3.885
																	2.7	4.186	4.063	4.14559											2.7	3.885
																	2.8	4.186	4.063	4.14532											2.8	3.885
																	2.9	4.186	4.063	4.14502											2.9	3.885
																	3	4.186	4.063	4.1447											3	3.885
																	3.1	4.186	4.063	4.14436											3.1	3.885
																	3.2	4.186	4.063	4.144											3.2	3.885
																	3.3	4.186	4.063	4.14362											3.3	3.885
																	3.4	4.186	4.063	4.14321											3.4	3.885
																	3.5	4.186	4.063	4.14278											3.5	3.885
																	3.6	4.186	4.063	4.14232											3.6	3.885
																	3.7	4.186	4.063	4.14184											3.7	3.885
																	3.8	4.186	4.063	4.14133											3.8	3.885
																	3.9	4.186	4.06299	4.14079											3.9	3.885
																	4	4.186	4.06299	4.14023											4	3.885
																	4.1	4.186	4.06299	4.13963											4.1	3.885
																	4.2	4.186	4.06299	4.13901											4.2	3.885
																	4.3	4.186	4.06299	4.13836											4.3	3.885
																	4.4	4.186	4.06299	4.13768											4.4	3.885
																	4.5	4.186	4.06299	4.13697											4.5	3.885
																	4.6	4.186	4.06299	4.13623											4.6	3.885
																	4.7	4.186	4.06298	4.13546											4.7	3.885
																	4.8	4.186	4.06298	4.13465											4.8	3.885
																	4.9	4.186	4.06298	4.13382											4.9	3.885
																	5	4.186	4.06298	4.13295											5	3.885
																	5.1	4.186	4.06297	4.13204											5.1	3.885
																	5.2	4.186	4.06297	4.1311											5.2	3.885
																	5.3	4.186	4.06297	4.13013											5.3	3.885
																	5.4	4.186	4.06296	4.12912											5.4	3.885
																	5.5	4.186	4.06296	4.12807											5.5	3.885
																	5.6	4.186	4.06295	4.12699											5.6	3.885
																	5.7	4.186	4.06295	4.12588											5.7	3.885
																	5.8	4.186	4.06294	4.12472											5.8	3.885
																	5.9	4.186	4.06294	4.12353											5.9	3.885
																	6	4.186	4.06293	4.1223											6	3.885
																	6.1	4.186	4.06292	4.12104											6.1	3.885
																	6.2	4.186	4.06292	4.11973											6.2	3.885
																	6.3	4.186	4.06291	4.11839											6.3	3.885
																	6.4	4.186	4.0629	4.11701											6.4	3.885
																	6.5	4.186	4.06289	4.11558											6.5	3.88499
																	6.6	4.186	4.06288	4.11412											6.6	3.88499
																	6.7	4.186	4.06287	4.11262											6.7	3.88499
																	6.8	4.186	4.06285	4.11108											6.8	3.88499
																	6.9	4.186	4.06284	4.1095											6.9	3.88499
																	7	4.186	4.06283	4.10788											7	3.88499
																	7.1	4.186	4.06281	4.10621											7.1	3.88499
																	7.2	4.186	4.0628	4.10451											7.2	3.88499
																	7.3	4.186	4.06278	4.10277											7.3	3.88499
																	7.4	4.186	4.06276	4.10098											7.4	3.88499
																	7.5	4.186	4.06274	4.09915											7.5	3.88498
																	7.6	4.186	4.06272	4.09728											7.6	3.88498
																	7.7	4.186	4.06269	4.09537											7.7	3.88498
																	7.8	4.186	4.06267	4.09342											7.8	3.88498
																	7.9	4.186	4.06264	4.09143											7.9	3.88497
																	8	4.186	4.06261	4.08939											8	3.88497
																	8.1	4.186	4.06258	4.08732											8.1	3.88497
																	8.2	4.186	4.06255	4.0852											8.2	3.88497
																	8.3	4.186	4.06252	4.08304											8.3	3.88496
																	8.4	4.186	4.06248	4.08084											8.4	3.88496
																	8.5	4.186	4.06245	4.07859											8.5	3.88495
																	8.6	4.186	4.06241	4.07631											8.6	3.88495
																	8.7	4.186	4.06236	4.07398											8.7	3.88495
																	8.8	4.186	4.06232	4.07161											8.8	3.88494
																	8.9	4.186	4.06227	4.06921											8.9	3.88493
																	9	4.186	4.06222	4.06676											9	3.88493
																	9.1	4.186	4.06217	4.06427											9.1	3.88492
																	9.2	4.186	4.06211	4.06174											9.2	3.88491
																	9.3	4.186	4.06205	4.05916											9.3	3.88491
																	9.4	4.186	4.06199	4.05655											9.4	3.8849
																	9.5	4.186	4.06192	4.0539											9.5	3.88489
																	9.6	4.186	4.06185	4.05121											9.6	3.88488
																	9.7	4.186	4.06178	4.04848											9.7	3.88487
																	9.8	4.186	4.0617	4.04571											9.8	3.88486
																	9.9	4.186	4.06162	4.0429											9.9	3.88485
																	10	4.186	4.06153	4.04005											10	3.88483
																	10.1	4.186	4.06144	4.03716											10.1	3.88482
																	10.2	4.186	4.06135	4.03424											10.2	3.88481
																	10.3	4.186	4.06125	4.03128											10.3	3.88479
																	10.4	4.186	4.06114	4.02828											10.4	3.88477
																	10.5	4.186	4.06103	4.02524											10.5	3.88475
																	10.6	4.186	4.06092	4.02217											10.6	3.88474
																	10.7	4.186	4.0608	4.01906											10.7	3.88471
																	10.8	4.18599	4.06067	4.01591											10.8	3.88469
																	10.9	4.18599	4.06054	4.01273											10.9	3.88467
																	11	4.18599	4.0604	4.00951											11	3.88464
																	11.1	4.18599	4.06026	4.00626											11.1	3.88462
																	11.2	4.18599	4.06011	4.00298											11.2	3.88459
																	11.3	4.18599	4.05995	3.99966											11.3	3.88456
																	11.4	4.18599	4.05978	3.9963											11.4	3.88453
																	11.5	4.18599	4.05961	3.99292											11.5	3.88449
																	11.6	4.18599	4.05943	3.9895											11.6	3.88446
																	11.7	4.18599	4.05924	3.98605											11.7	3.88442
																	11.8	4.18599	4.05905	3.98257											11.8	3.88438
																	11.9	4.18599	4.05884	3.97905											11.9	3.88433
																	12	4.18599	4.05863	3.97551											12	3.88429
																	12.1	4.18598	4.05841	3.97194											12.1	3.88424
																	12.2	4.18598	4.05818	3.96833											12.2	3.88419
																	12.3	4.18598	4.05794	3.9647											12.3	3.88413
																	12.4	4.18598	4.05769	3.96104											12.4	3.88407
																	12.5	4.18598	4.05743	3.95735											12.5	3.88401
																	12.6	4.18598	4.05715	3.95363											12.6	3.88395
																	12.7	4.18597	4.05687	3.94989											12.7	3.88388
																	12.8	4.18597	4.05658	3.94612											12.8	3.88381
																	12.9	4.18597	4.05627	3.94232											12.9	3.88373
																	13	4.18597	4.05596	3.9385											13	3.88365
																	13.1	4.18596	4.05563	3.93465											13.1	3.88356
																	13.2	4.18596	4.05529	3.93078											13.2	3.88347
																	13.3	4.18596	4.05493	3.92688											13.3	3.88338
																	13.4	4.18596	4.05457	3.92296											13.4	3.88328
																	13.5	4.18595	4.05419	3.91902											13.5	3.88317
																	13.6	4.18595	4.05379	3.91505											13.6	3.88306
																	13.7	4.18594	4.05338	3.91106											13.7	3.88294
																	13.8	4.18594	4.05296	3.90705											13.8	3.88282
																	13.9	4.18594	4.05252	3.90302											13.9	3.88269
																	14	4.18593	4.05206	3.89897											14	3.88256
																	14.1	4.18593	4.05159	3.8949											14.1	3.88241
																	14.2	4.18592	4.05111	3.89081											14.2	3.88226
																	14.3	4.18591	4.0506	3.8867											14.3	3.88211
																	14.4	4.18591	4.05008	3.88257											14.4	3.88194
																	14.5	4.1859	4.04954	3.87842											14.5	3.88177
																	14.6	4.18589	4.04898	3.87426											14.6	3.88159
																	14.7	4.18589	4.04841	3.87008											14.7	3.88139
																	14.8	4.18588	4.04781	3.86588											14.8	3.88119
																	14.9	4.18587	4.0472	3.86167											14.9	3.88098
																	15	4.18586	4.04656	3.85744											15	3.88077
																	15.1	4.18585	4.04591	3.85319											15.1	3.88054
																	15.2	4.18584	4.04523	3.84893											15.2	3.88029
																	15.3	4.18583	4.04453	3.84466											15.3	3.88004
																	15.4	4.18582	4.04381	3.84037											15.4	3.87978
																	15.5	4.18581	4.04307	3.83607											15.5	3.8795
																	15.6	4.1858	4.0423	3.83176											15.6	3.87921
																	15.7	4.18578	4.04151	3.82743											15.7	3.87891
																	15.8	4.18577	4.0407	3.8231											15.8	3.8786
																	15.9	4.18575	4.03986	3.81875											15.9	3.87827
																	16	4.18574	4.039	3.81439											16	3.87793
																	16.1	4.18572	4.03811	3.81002											16.1	3.87757
																	16.2	4.1857	4.0372	3.80563											16.2	3.87719
																	16.3	4.18568	4.03625	3.80124											16.3	3.8768
																	16.4	4.18566	4.03529	3.79684											16.4	3.8764
																	16.5	4.18564	4.03429	3.79243											16.5	3.87597
																	16.6	4.18562	4.03327	3.78801											16.6	3.87553
																	16.7	4.1856	4.03221	3.78359											16.7	3.87507
																	16.8	4.18557	4.03113	3.77915											16.8	3.87459
																	16.9	4.18555	4.03002	3.77471											16.9	3.87409
																	17	4.18552	4.02887	3.77026											17	3.87357
																	17.1	4.18549	4.0277	3.76581											17.1	3.87303
																	17.2	4.18546	4.0265	3.76134											17.2	3.87246
																	17.3	4.18543	4.02526	3.75688											17.3	3.87188
																	17.4	4.18539	4.02399	3.7524											17.4	3.87127
																	17.5	4.18536	4.02268	3.74792											17.5	3.87063
																	17.6	4.18532	4.02135	3.74344											17.6	3.86998
																	17.7	4.18528	4.01998	3.73895											17.7	3.86929
																	17.8	4.18524	4.01857	3.73446											17.8	3.86858
																	17.9	4.18519	4.01713	3.72996											17.9	3.86784
																	18	4.18515	4.01565	3.72546											18	3.86708
																	18.1	4.1851	4.01414	3.72096											18.1	3.86628
																	18.2	4.18505	4.01259	3.71645											18.2	3.86546
																	18.3	4.18499	4.011	3.71194											18.3	3.8646
																	18.4	4.18494	4.00937	3.70743											18.4	3.86371
																	18.5	4.18488	4.00771	3.70291											18.5	3.86279
																	18.6	4.18481	4.00601	3.6984											18.6	3.86184
																	18.7	4.18475	4.00426	3.69388											18.7	3.86085
																	18.8	4.18468	4.00248	3.68936											18.8	3.85983
																	18.9	4.18461	4.00066	3.68484											18.9	3.85877
																	19	4.18453	3.99879	3.68032											19	3.85768
																	19.1	4.18446	3.99689	3.6758											19.1	3.85654
																	19.2	4.18437	3.99494	3.67127											19.2	3.85537
																	19.3	4.18429	3.99295	3.66675											19.3	3.85416
																	19.4	4.1842	3.99092	3.66223											19.4	3.8529
																	19.5	4.1841	3.98884	3.65771											19.5	3.8516
																	19.6	4.184	3.98672	3.65319											19.6	3.85026
																	19.7	4.1839	3.98456	3.64867											19.7	3.84888
																	19.8	4.18379	3.98235	3.64415											19.8	3.84745
																	19.9	4.18367	3.9801	3.63963											19.9	3.84597
																	20	4.18355	3.9778	3.63512											20	3.84445
																	20.1	4.18343	3.97546	3.63061											20.1	3.84287
																	20.2	4.1833	3.97307	3.62609											20.2	3.84125
																	20.3	4.18316	3.97063	3.62158											20.3	3.83958
																	20.4	4.18302	3.96815	3.61708											20.4	3.83785
																	20.5	4.18287	3.96562	3.61257											20.5	3.83607
																	20.6	4.18272	3.96304	3.60807											20.6	3.83424
																	20.7	4.18255	3.96042	3.60357											20.7	3.83235
																	20.8	4.18238	3.95774	3.59908											20.8	3.8304
																	20.9	4.18221	3.95502	3.59458											20.9	3.8284
																	21	4.18202	3.95225	3.5901											21	3.82634
																	21.1	4.18183	3.94944	3.58561											21.1	3.82422
																	21.2	4.18163	3.94657	3.58113											21.2	3.82204
																	21.3	4.18142	3.94366	3.57665											21.3	3.8198
																	21.4	4.1812	3.94069	3.57218											21.4	3.81749
																	21.5	4.18097	3.93768	3.56771											21.5	3.81512
																	21.6	4.18074	3.93462	3.56324											21.6	3.81269
																	21.7	4.18049	3.9315	3.55878											21.7	3.81019
																	21.8	4.18023	3.92834	3.55433											21.8	3.80762
																	21.9	4.17996	3.92513	3.54988											21.9	3.80499
																	22	4.17969	3.92187	3.54543											22	3.80228
																	22.1	4.17939	3.91856	3.54099											22.1	3.79951
																	22.2	4.17909	3.9152	3.53655											22.2	3.79666
																	22.3	4.17878	3.91179	3.53212											22.3	3.79375
																	22.4	4.17845	3.90833	3.5277											22.4	3.79076
																	22.5	4.17811	3.90481	3.52328											22.5	3.7877
																	22.6	4.17775	3.90125	3.51887											22.6	3.78456
																	22.7	4.17739	3.89764	3.51446											22.7	3.78135
																	22.8	4.177	3.89398	3.51006											22.8	3.77806
																	22.9	4.1766	3.89028	3.50566											22.9	3.77469
																	23	4.17619	3.88652	3.50127											23	3.77125
																	23.1	4.17576	3.88271	3.49689											23.1	3.76773
																	23.2	4.17531	3.87885	3.49251											23.2	3.76413
																	23.3	4.17485	3.87495	3.48814											23.3	3.76046
																	23.4	4.17437	3.87099	3.48377											23.4	3.7567
																	23.5	4.17387	3.86699	3.47941											23.5	3.75286
																	23.6	4.17335	3.86294	3.47506											23.6	3.74894
																	23.7	4.17281	3.85884	3.47072											23.7	3.74494
																	23.8	4.17225	3.85469	3.46638											23.8	3.74086
																	23.9	4.17167	3.85049	3.46205											23.9	3.73669
																	24	4.17107	3.84625	3.45772											24	3.73245
																	24.1	4.17045	3.84196	3.45341											24.1	3.72812
																	24.2	4.16981	3.83763	3.4491											24.2	3.72371
																	24.3	4.16914	3.83324	3.44479											24.3	3.71921
																	24.4	4.16845	3.82882	3.4405											24.4	3.71463
																	24.5	4.16773	3.82434	3.43621											24.5	3.70997
																	24.6	4.16698	3.81982	3.43193											24.6	3.70522
																	24.7	4.16621	3.81526	3.42765											24.7	3.7004
																	24.8	4.16542	3.81065	3.42338											24.8	3.69548
																	24.9	4.16459	3.806	3.41912											24.9	3.69049
																	25	4.16374	3.8013	3.41487											25	3.68541
																	25.1	4.16286	3.79656	3.41063											25.1	3.68025
																	25.2	4.16194	3.79178	3.40639											25.2	3.675
																	25.3	4.161	3.78696	3.40216											25.3	3.66967
																	25.4	4.16002	3.78209	3.39794											25.4	3.66427
																	25.5	4.15901	3.77718	3.39373											25.5	3.65877
																	25.6	4.15797	3.77224	3.38952											25.6	3.6532
																	25.7	4.15689	3.76725	3.38532											25.7	3.64755
																	25.8	4.15578	3.76222	3.38113											25.8	3.64181
																	25.9	4.15463	3.75716	3.37695											25.9	3.636
																	26	4.15344	3.75205	3.37278											26	3.63011
																	26.1	4.15222	3.74691	3.36861											26.1	3.62414
																	26.2	4.15095	3.74173	3.36445											26.2	3.61809
																	26.3	4.14965	3.73651	3.3603											26.3	3.61196
																	26.4	4.1483	3.73126	3.35616											26.4	3.60575
																	26.5	4.14691	3.72597	3.35203											26.5	3.59947
																	26.6	4.14548	3.72064	3.3479											26.6	3.59312
																	26.7	4.144	3.71528	3.34378											26.7	3.58669
																	26.8	4.14248	3.70989	3.33967											26.8	3.58019
																	26.9	4.14091	3.70446	3.33557											26.9	3.57362
																	27	4.13929	3.699	3.33148											27	3.56697
																	27.1	4.13763	3.6935	3.32739											27.1	3.56025
																	27.2	4.13591	3.68798	3.32332											27.2	3.55347
																	27.3	4.13415	3.68242	3.31925											27.3	3.54661
																	27.4	4.13233	3.67684	3.31519											27.4	3.53969
																	27.5	4.13046	3.67122	3.31114											27.5	3.53271
																	27.6	4.12854	3.66558	3.30709											27.6	3.52565
																	27.7	4.12656	3.6599	3.30306											27.7	3.51854
																	27.8	4.12453	3.6542	3.29903											27.8	3.51136
																	27.9	4.12244	3.64847	3.29501											27.9	3.50411
																	28	4.12029	3.64271	3.291											28	3.49681
																	28.1	4.11808	3.63693	3.287											28.1	3.48945
																	28.2	4.11582	3.63112	3.283											28.2	3.48203
																	28.3	4.11349	3.62528	3.27902											28.3	3.47455
																	28.4	4.1111	3.61942	3.27504											28.4	3.46702
																	28.5	4.10864	3.61354	3.27107											28.5	3.45943
																	28.6	4.10612	3.60763	3.26711											28.6	3.45179
																	28.7	4.10354	3.60171	3.26316											28.7	3.4441
																	28.8	4.10089	3.59575	3.25922											28.8	3.43635
																	28.9	4.09817	3.58978	3.25528											28.9	3.42856
																	29	4.09539	3.58379	3.25135											29	3.42071
																	29.1	4.09253	3.57777	3.24743											29.1	3.41282
																	29.2	4.08961	3.57174	3.24352											29.2	3.40489
																	29.3	4.08661	3.56568	3.23962											29.3	3.3969
																	29.4	4.08354	3.55961	3.23573											29.4	3.38888
																	29.5	4.0804	3.55352	3.23184											29.5	3.38081
																	29.6	4.07719	3.54741	3.22797											29.6	3.3727
																	29.7	4.0739	3.54128	3.2241											29.7	3.36455
																	29.8	4.07053	3.53514	3.22024											29.8	3.35636
																	29.9	4.06709	3.52898	3.21639											29.9	3.34814
																	30	4.06358	3.52281	3.21254											30	3.33988
																	30.1	4.05998	3.51662	3.20871											30.1	3.33158
																	30.2	4.05631	3.51041	3.20488											30.2	3.32325
																	30.3	4.05255	3.5042	3.20107											30.3	3.31488
																	30.4	4.04872	3.49796	3.19726											30.4	3.30648
																	30.5	4.04481	3.49172	3.19345											30.5	3.29806
																	30.6	4.04082	3.48546	3.18966											30.6	3.2896
																	30.7	4.03675	3.47919	3.18588											30.7	3.28111
																	30.8	4.03259	3.47291	3.1821											30.8	3.2726
																	30.9	4.02835	3.46662	3.17833											30.9	3.26406
																	31	4.02403	3.46032	3.17457											31	3.25549
																	31.1	4.01963	3.45401	3.17082											31.1	3.24691
																	31.2	4.01515	3.44769	3.16707											31.2	3.23829
																	31.3	4.01058	3.44136	3.16334											31.3	3.22966
																	31.4	4.00592	3.43502	3.15961											31.4	3.221
																	31.5	4.00119	3.42867	3.15589											31.5	3.21233
																	31.6	3.99637	3.42231	3.15218											31.6	3.20363
																	31.7	3.99146	3.41595	3.14848											31.7	3.19492
																	31.8	3.98647	3.40958	3.14478											31.8	3.18619
																	31.9	3.9814	3.4032	3.1411											31.9	3.17744
																	32	3.97624	3.39682	3.13742											32	3.16867
																	32.1	3.971	3.39043	3.13375											32.1	3.1599
																	32.2	3.96568	3.38403	3.13009											32.2	3.1511
																	32.3	3.96027	3.37763	3.12643											32.3	3.1423
																	32.4	3.95478	3.37123	3.12279											32.4	3.13348
																	32.5	3.9492	3.36482	3.11915											32.5	3.12465
																	32.6	3.94355	3.3584	3.11552											32.6	3.11581
																	32.7	3.93781	3.35199	3.1119											32.7	3.10696
																	32.8	3.93198	3.34557	3.10829											32.8	3.09811
																	32.9	3.92608	3.33914	3.10468											32.9	3.08924
																	33	3.92009	3.33272	3.10108											33	3.08037
																	33.1	3.91403	3.32629	3.09749											33.1	3.07149
																	33.2	3.90788	3.31986	3.09391											33.2	3.0626
																	33.3	3.90165	3.31343	3.09034											33.3	3.05371
																	33.4	3.89535	3.307	3.08677											33.4	3.04481
																	33.5	3.88897	3.30056	3.08321											33.5	3.03591
																	33.6	3.88251	3.29413	3.07966											33.6	3.027
																	33.7	3.87597	3.28769	3.07612											33.7	3.0181
																	33.8	3.86935	3.28126	3.07259											33.8	3.00919
																	33.9	3.86267	3.27482	3.06906											33.9	3.00027
																	34	3.8559	3.26839	3.06554											34	2.99136
																	34.1	3.84907	3.26195	3.06203											34.1	2.98245
																	34.2	3.84216	3.25552	3.05852											34.2	2.97353
																	34.3	3.83518	3.24909	3.05503											34.3	2.96462
																	34.4	3.82812	3.24266	3.05154											34.4	2.95571
																	34.5	3.821	3.23623	3.04806											34.5	2.9468
																	34.6	3.81381	3.2298	3.04459											34.6	2.93789
																	34.7	3.80655	3.22338	3.04112											34.7	2.92898
																	34.8	3.79923	3.21696	3.03767											34.8	2.92008
																	34.9	3.79184	3.21054	3.03422											34.9	2.91118
																	35	3.78438	3.20412	3.03077											35	2.90229
																	35.1	3.77686	3.19771	3.02734											35.1	2.89339
																	35.2	3.76928	3.1913	3.02391											35.2	2.88451
																	35.3	3.76164	3.18489	3.02049											35.3	2.87563
																	35.4	3.75394	3.17849	3.01708											35.4	2.86675
																	35.5	3.74618	3.17209	3.01368											35.5	2.85788
																	35.6	3.73836	3.1657	3.01028											35.6	2.84901
																	35.7	3.73048	3.15931	3.00689											35.7	2.84016
																	35.8	3.72255	3.15292	3.00351											35.8	2.83131
																	35.9	3.71457	3.14654	3.00013											35.9	2.82246
																	36	3.70653	3.14017	2.99677											36	2.81363
																	36.1	3.69844	3.13379	2.99341											36.1	2.8048
																	36.2	3.6903	3.12743	2.99005											36.2	2.79598
																	36.3	3.68211	3.12107	2.98671											36.3	2.78717
																	36.4	3.67387	3.11471	2.98337											36.4	2.77836
																	36.5	3.66559	3.10836	2.98004											36.5	2.76957
																	36.6	3.65726	3.10202	2.97672											36.6	2.76079
																	36.7	3.64888	3.09568	2.9734											36.7	2.75201
																	36.8	3.64046	3.08935	2.97009											36.8	2.74325
																	36.9	3.632	3.08302	2.96679											36.9	2.73449
																	37	3.62349	3.07671	2.96349											37	2.72575
																	37.1	3.61495	3.07039	2.96021											37.1	2.71701
																	37.2	3.60637	3.06409	2.95693											37.2	2.70829
																	37.3	3.59775	3.05779	2.95365											37.3	2.69958
																	37.4	3.58909	3.0515	2.95039											37.4	2.69087
																	37.5	3.5804	3.04521	2.94713											37.5	2.68219
																	37.6	3.57167	3.03893	2.94388											37.6	2.67351
																	37.7	3.56291	3.03266	2.94063											37.7	2.66484
																	37.8	3.55412	3.0264	2.93739											37.8	2.65619
																	37.9	3.5453	3.02014	2.93416											37.9	2.64754
																	38	3.53645	3.01389	2.93094											38	2.63891
																	38.1	3.52756	3.00765	2.92772											38.1	2.63029
																	38.2	3.51866	3.00142	2.92451											38.2	2.62169
																	38.3	3.50972	2.99519	2.92131											38.3	2.6131
																	38.4	3.50076	2.98898	2.91811											38.4	2.60452
																	38.5	3.49177	2.98277	2.91492											38.5	2.59595
																	38.6	3.48276	2.97656	2.91174											38.6	2.5874
																	38.7	3.47372	2.97037	2.90856											38.7	2.57885
																	38.8	3.46467	2.96419	2.90539											38.8	2.57033
																	38.9	3.45559	2.95801	2.90223											38.9	2.56181
																	39	3.44649	2.95184	2.89907											39	2.55331
																	39.1	3.43738	2.94568	2.89593											39.1	2.54483
																	39.2	3.42824	2.93953	2.89278											39.2	2.53635
																	39.3	3.41909	2.93339	2.88965											39.3	2.52789
																	39.4	3.40992	2.92725	2.88652											39.4	2.51945
																	39.5	3.40074	2.92113	2.8834											39.5	2.51102
																	39.6	3.39154	2.91501	2.88028											39.6	2.5026
																	39.7	3.38232	2.9089	2.87717											39.7	2.4942
																	39.8	3.3731	2.9028	2.87407											39.8	2.48581
																	39.9	3.36386	2.89671	2.87097											39.9	2.47744
																	40	3.35461	2.89063	2.86788											40	2.46908
																	40.1	3.34534	2.88456	2.8648											40.1	2.46073
																	40.2	3.33607	2.8785	2.86172											40.2	2.4524
																	40.3	3.32679	2.87244	2.85865											40.3	2.44408
																	40.4	3.3175	2.8664	2.85559											40.4	2.43578
																	40.5	3.3082	2.86037	2.85253											40.5	2.4275
																	40.6	3.29889	2.85434	2.84948											40.6	2.41922
																	40.7	3.28958	2.84832	2.84644											40.7	2.41097
																	40.8	3.28026	2.84232	2.8434											40.8	2.40272
																	40.9	3.27094	2.83632	2.84037											40.9	2.3945
																	41	3.26161	2.83033	2.83734											41	2.38628
																	41.1	3.25227	2.82435	2.83432											41.1	2.37809
																	41.2	3.24294	2.81838	2.83131											41.2	2.3699
																	41.3	3.2336	2.81242	2.8283											41.3	2.36173
																	41.4	3.22425	2.80647	2.8253											41.4	2.35358
																	41.5	3.21491	2.80053	2.82231											41.5	2.34544
																	41.6	3.20556	2.7946	2.81932											41.6	2.33732
																	41.7	3.19621	2.78868	2.81634											41.7	2.32921
																	41.8	3.18686	2.78277	2.81336											41.8	2.32112
																	41.9	3.17751	2.77686	2.81039											41.9	2.31304
																	42	3.16817	2.77097	2.80743											42	2.30498
																	42.1	3.15882	2.76509	2.80447											42.1	2.29693
																	42.2	3.14947	2.75922	2.80152											42.2	2.2889
																	42.3	3.14013	2.75335	2.79857											42.3	2.28089
																	42.4	3.13079	2.7475	2.79563											42.4	2.27288
																	42.5	3.12145	2.74166	2.7927											42.5	2.2649
																	42.6	3.11211	2.73582	2.78977											42.6	2.25693
																	42.7	3.10278	2.73	2.78685											42.7	2.24897
																	42.8	3.09345	2.72418	2.78394											42.8	2.24103
																	42.9	3.08412	2.71838	2.78103											42.9	2.2331
																	43	3.0748	2.71259	2.77812											43	2.22519
																	43.1	3.06549	2.7068	2.77523											43.1	2.2173
																	43.2	3.05618	2.70103	2.77233											43.2	2.20942
																	43.3	3.04687	2.69526	2.76945											43.3	2.20155
																	43.4	3.03757	2.68951	2.76657											43.4	2.1937
																	43.5	3.02828	2.68376	2.76369											43.5	2.18587
																	43.6	3.01899	2.67803	2.76083											43.6	2.17805
																	43.7	3.00971	2.6723	2.75796											43.7	2.17024
																	43.8	3.00044	2.66659	2.75511											43.8	2.16245
																	43.9	2.99118	2.66088	2.75225											43.9	2.15468
																	44	2.98192	2.65518	2.74941											44	2.14692
																	44.1	2.97267	2.6495	2.74657											44.1	2.13917
																	44.2	2.96343	2.64382	2.74373											44.2	2.13144
																	44.3	2.9542	2.63816	2.74091											44.3	2.12373
																	44.4	2.94497	2.6325	2.73808											44.4	2.11603
																	44.5	2.93576	2.62686	2.73526											44.5	2.10835
																	44.6	2.92655	2.62122	2.73245											44.6	2.10068
																	44.7	2.91735	2.61559	2.72965											44.7	2.09302
																	44.8	2.90817	2.60998	2.72685											44.8	2.08538
																	44.9	2.89899	2.60437	2.72405											44.9	2.07776
																	45	2.88982	2.59877	2.72126											45	2.07015
																	45.1	2.88066	2.59319	2.71848											45.1	2.06255
																	45.2	2.87151	2.58761	2.7157											45.2	2.05497
																	45.3	2.86238	2.58204	2.71292											45.3	2.04741
																	45.4	2.85325	2.57649	2.71016											45.4	2.03986
																	45.5	2.84413	2.57094	2.70739											45.5	2.03232
																	45.6	2.83503	2.5654	2.70464											45.6	2.0248
																	45.7	2.82594	2.55987	2.70189											45.7	2.01729
																	45.8	2.81685	2.55435	2.69914											45.8	2.0098
																	45.9	2.80778	2.54885	2.6964											45.9	2.00232
																	46	2.79872	2.54335	2.69366											46	1.99486
																	46.1	2.78967	2.53786	2.69093											46.1	1.98741
																	46.2	2.78064	2.53238	2.68821											46.2	1.97998
																	46.3	2.77161	2.52691	2.68549											46.3	1.97256
																	46.4	2.7626	2.52145	2.68277											46.4	1.96515
																	46.5	2.7536	2.516	2.68007											46.5	1.95776
																	46.6	2.74461	2.51056	2.67736											46.6	1.95039
																	46.7	2.73563	2.50513	2.67466											46.7	1.94302
																	46.8	2.72667	2.49971	2.67197											46.8	1.93568
																	46.9	2.71772	2.4943	2.66928											46.9	1.92834
																	47	2.70878	2.4889	2.6666											47	1.92102
																	47.1	2.69985	2.48351	2.66392											47.1	1.91372
																	47.2	2.69094	2.47813	2.66125											47.2	1.90643
																	47.3	2.68204	2.47275	2.65858											47.3	1.89915
																	47.4	2.67315	2.46739	2.65592											47.4	1.89189
																	47.5	2.66428	2.46204	2.65326											47.5	1.88464
																	47.6	2.65542	2.45669	2.65061											47.6	1.87741
																	47.7	2.64657	2.45136	2.64796											47.7	1.87019
																	47.8	2.63773	2.44604	2.64532											47.8	1.86298
																	47.9	2.62891	2.44072	2.64268											47.9	1.85579
																	48	2.6201	2.43542	2.64005											48	1.84861
																	48.1	2.61131	2.43012	2.63742											48.1	1.84144
																	48.2	2.60253	2.42483	2.6348											48.2	1.83429
																	48.3	2.59376	2.41956	2.63218											48.3	1.82716
																	48.4	2.585	2.41429	2.62957											48.4	1.82003
																	48.5	2.57626	2.40903	2.62696											48.5	1.81292
																	48.6	2.56753	2.40378	2.62435											48.6	1.80583
																	48.7	2.55882	2.39854	2.62176											48.7	1.79874
																	48.8	2.55012	2.39331	2.61916											48.8	1.79168
																	48.9	2.54143	2.38809	2.61657											48.9	1.78462
																	49	2.53276	2.38288	2.61399											49	1.77758
																	49.1	2.5241	2.37768	2.61141											49.1	1.77055
																	49.2	2.51545	2.37248	2.60884											49.2	1.76353
																	49.3	2.50682	2.3673	2.60627											49.3	1.75653
																	49.4	2.4982	2.36213	2.6037											49.4	1.74954
																	49.5	2.4896	2.35696	2.60114											49.5	1.74257
																	49.6	2.48101	2.35181	2.59859											49.6	1.73561
																	49.7	2.47243	2.34666	2.59604											49.7	1.72866
																	49.8	2.46387	2.34152	2.59349											49.8	1.72172
																	49.9	2.45532	2.33639	2.59095											49.9	1.7148
																	50	2.44679	2.33127	2.58842											50	1.70789
																	50.1	2.43827	2.32616	2.58589											50.1	1.701
																	50.2	2.42976	2.32106	2.58336											50.2	1.69411
																	50.3	2.42127	2.31597	2.58084											50.3	1.68724
																	50.4	2.41279	2.31089	2.57832											50.4	1.68039
																	50.5	2.40432	2.30581	2.5758											50.5	1.67354
																	50.6	2.39587	2.30075	2.5733											50.6	1.66671
																	50.7	2.38744	2.29569	2.57079											50.7	1.65989
																	50.8	2.37901	2.29064	2.56829											50.8	1.65309
																	50.9	2.37061	2.2856	2.5658											50.9	1.64629
																	51	2.36221	2.28057	2.56331											51	1.63951
																	51.1	2.35383	2.27555	2.56082											51.1	1.63275
																	51.2	2.34546	2.27054	2.55834											51.2	1.62599
																	51.3	2.33711	2.26554	2.55586											51.3	1.61925
																	51.4	2.32877	2.26055	2.55339											51.4	1.61252
																	51.5	2.32045	2.25556	2.55092											51.5	1.6058
																	51.6	2.31214	2.25058	2.54846											51.6	1.5991
																	51.7	2.30384	2.24562	2.546											51.7	1.59241
																	51.8	2.29556	2.24066	2.54354											51.8	1.58573
																	51.9	2.28729	2.23571	2.54109											51.9	1.57906
																	52	2.27903	2.23076	2.53865											52	1.5724
																	52.1	2.27079	2.22583	2.53621											52.1	1.56576
																	52.2	2.26256	2.22091	2.53377											52.2	1.55913
																	52.3	2.25435	2.21599	2.53134											52.3	1.55251
																	52.4	2.24615	2.21108	2.52891											52.4	1.54591
																	52.5	2.23796	2.20619	2.52648											52.5	1.53931
																	52.6	2.22979	2.2013	2.52406											52.6	1.53273
																	52.7	2.22163	2.19641	2.52165											52.7	1.52616
																	52.8	2.21349	2.19154	2.51923											52.8	1.5196
																	52.9	2.20536	2.18668	2.51683											52.9	1.51306
																	53	2.19724	2.18182	2.51442											53	1.50652
																	53.1	2.18914	2.17697	2.51202											53.1	1.5
																	53.2	2.18105	2.17213	2.50963											53.2	1.49349
																	53.3	2.17297	2.1673	2.50724											53.3	1.48699
																	53.4	2.16491	2.16248	2.50485											53.4	1.48051
																	53.5	2.15686	2.15767	2.50247											53.5	1.47403
																	53.6	2.14883	2.15286	2.50009											53.6	1.46757
																	53.7	2.1408	2.14806	2.49772											53.7	1.46112
																	53.8	2.1328	2.14327	2.49535											53.8	1.45468
																	53.9	2.1248	2.13849	2.49298											53.9	1.44825
																	54	2.11682	2.13372	2.49062											54	1.44183
																	54.1	2.10885	2.12895	2.48826											54.1	1.43543
																	54.2	2.1009	2.1242	2.48591											54.2	1.42903
																	54.3	2.09296	2.11945	2.48356											54.3	1.42265
																	54.4	2.08503	2.11471	2.48121											54.4	1.41628
																	54.5	2.07712	2.10998	2.47887											54.5	1.40992
																	54.6	2.06922	2.10525	2.47654											54.6	1.40357
																	54.7	2.06133	2.10054	2.4742											54.7	1.39724
																	54.8	2.05346	2.09583	2.47187											54.8	1.39091
																	54.9	2.0456	2.09113	2.46955											54.9	1.3846
																	55	2.03775	2.08644	2.46723											55	1.3783
																	55.1	2.02992	2.08176	2.46491											55.1	1.372
																	55.2	2.0221	2.07708	2.4626											55.2	1.36572
																	55.3	2.01429	2.07241	2.46029											55.3	1.35945
																	55.4	2.0065	2.06775	2.45798											55.4	1.35319
																	55.5	1.99872	2.0631	2.45568											55.5	1.34695
																	55.6	1.99095	2.05846	2.45338											55.6	1.34071
																	55.7	1.9832	2.05382	2.45109											55.7	1.33449
																	55.8	1.97545	2.04919	2.4488											55.8	1.32827
																	55.9	1.96772	2.04457	2.44651											55.9	1.32207
																	56	1.96001	2.03996	2.44423											56	1.31587
																	56.1	1.95231	2.03535	2.44195											56.1	1.30969
																	56.2	1.94462	2.03075	2.43967											56.2	1.30352
																	56.3	1.93694	2.02616	2.4374											56.3	1.29736
																	56.4	1.92928	2.02158	2.43514											56.4	1.29121
																	56.5	1.92162	2.01701	2.43287											56.5	1.28507
																	56.6	1.91399	2.01244	2.43061											56.6	1.27894
																	56.7	1.90636	2.00788	2.42836											56.7	1.27282
																	56.8	1.89875	2.00333	2.4261											56.8	1.26672
																	56.9	1.89115	1.99879	2.42386											56.9	1.26062
																	57	1.88356	1.99425	2.42161											57	1.25453
																	57.1	1.87599	1.98972	2.41937											57.1	1.24846
																	57.2	1.86842	1.9852	2.41713											57.2	1.24239
																	57.3	1.86087	1.98069	2.4149											57.3	1.23634
																	57.4	1.85334	1.97618	2.41267											57.4	1.23029
																	57.5	1.84581	1.97168	2.41044											57.5	1.22426
																	57.6	1.8383	1.96719	2.40822											57.6	1.21823
																	57.7	1.8308	1.96271	2.406											57.7	1.21222
																	57.8	1.82331	1.95823	2.40379											57.8	1.20622
																	57.9	1.81584	1.95376	2.40157											57.9	1.20022
																	58	1.80837	1.9493	2.39937											58	1.19424
																	58.1	1.80092	1.94485	2.39716											58.1	1.18827
																	58.2	1.79349	1.9404	2.39496											58.2	1.18231
																	58.3	1.78606	1.93596	2.39276											58.3	1.17635
																	58.4	1.77865	1.93153	2.39057											58.4	1.17041
																	58.5	1.77125	1.9271	2.38838											58.5	1.16448
																	58.6	1.76386	1.92268	2.38619											58.6	1.15855
																	58.7	1.75648	1.91827	2.38401											58.7	1.15264
																	58.8	1.74911	1.91387	2.38183											58.8	1.14674
																	58.9	1.74176	1.90947	2.37965											58.9	1.14085
																	59	1.73442	1.90508	2.37748											59	1.13496
																	59.1	1.72709	1.9007	2.37531											59.1	1.12909
																	59.2	1.71977	1.89632	2.37315											59.2	1.12323
																	59.3	1.71247	1.89196	2.37099											59.3	1.11737
																	59.4	1.70518	1.88759	2.36883											59.4	1.11153
																	59.5	1.69789	1.88324	2.36667											59.5	1.10569
																	59.6	1.69063	1.87889	2.36452											59.6	1.09987
																	59.7	1.68337	1.87455	2.36237											59.7	1.09405
																	59.8	1.67612	1.87022	2.36023											59.8	1.08825
																	59.9	1.66889	1.86589	2.35808											59.9	1.08245
																	60	1.66167	1.86158	2.35595											60	1.07667
																	60.1	1.65445	1.85726	2.35381											60.1	1.07089
																	60.2	1.64726	1.85296	2.35168											60.2	1.06512
																	60.3	1.64007	1.84866	2.34955											60.3	1.05936
																	60.4	1.63289	1.84437	2.34743											60.4	1.05361
																	60.5	1.62573	1.84008	2.34531											60.5	1.04788
																	60.6	1.61857	1.83581	2.34319											60.6	1.04215
																	60.7	1.61143	1.83153	2.34107											60.7	1.03643
																	60.8	1.6043	1.82727	2.33896											60.8	1.03071
																	60.9	1.59718	1.82301	2.33685											60.9	1.02501
																	61	1.59008	1.81876	2.33475											61	1.01932
																	61.1	1.58298	1.81452	2.33265											61.1	1.01364
																	61.2	1.5759	1.81028	2.33055											61.2	1.00796
																	61.3	1.56882	1.80605	2.32846											61.3	1.0023
																	61.4	1.56176	1.80183	2.32636											61.4	0.996642
																	61.5	1.55471	1.79761	2.32428											61.5	0.990995
																	61.6	1.54767	1.7934	2.32219											61.6	0.985358
																	61.7	1.54064	1.78919	2.32011											61.7	0.979729
																	61.8	1.53363	1.785	2.31803											61.8	0.97411
																	61.9	1.52662	1.78081	2.31595											61.9	0.968499
																	62	1.51962	1.77662	2.31388											62	0.962898
																	62.1	1.51264	1.77244	2.31181											62.1	0.957305
																	62.2	1.50567	1.76827	2.30975											62.2	0.951721
																	62.3	1.4987	1.76411	2.30768											62.3	0.946146
																	62.4	1.49175	1.75995	2.30563											62.4	0.94058
																	62.5	1.48481	1.7558	2.30357											62.5	0.935023
																	62.6	1.47788	1.75165	2.30152											62.6	0.929475
																	62.7	1.47097	1.74751	2.29947											62.7	0.923935
																	62.8	1.46406	1.74338	2.29742											62.8	0.918405
																	62.9	1.45716	1.73925	2.29537											62.9	0.912883
																	63	1.45027	1.73513	2.29333											63	0.907369
																	63.1	1.4434	1.73102	2.2913											63.1	0.901864
																	63.2	1.43653	1.72691	2.28926											63.2	0.896368
																	63.3	1.42968	1.72281	2.28723											63.3	0.890881
																	63.4	1.42284	1.71872	2.2852											63.4	0.885402
																	63.5	1.416	1.71463	2.28318											63.5	0.879932
																	63.6	1.40918	1.71055	2.28115											63.6	0.87447
																	63.7	1.40237	1.70647	2.27914											63.7	0.869017
																	63.8	1.39557	1.7024	2.27712											63.8	0.863572
																	63.9	1.38878	1.69834	2.27511											63.9	0.858136
																	64	1.382	1.69428	2.2731											64	0.852708
																	64.1	1.37523	1.69023	2.27109											64.1	0.847288
																	64.2	1.36847	1.68619	2.26908											64.2	0.841877
																	64.3	1.36172	1.68215	2.26708											64.3	0.836475
																	64.4	1.35498	1.67811	2.26509											64.4	0.83108
																	64.5	1.34825	1.67409	2.26309											64.5	0.825694
																	64.6	1.34153	1.67007	2.2611											64.6	0.820317
																	64.7	1.33482	1.66605	2.25911											64.7	0.814947
																	64.8	1.32813	1.66204	2.25712											64.8	0.809586
																	64.9	1.32144	1.65804	2.25514											64.9	0.804233
																	65	1.31476	1.65405	2.25316											65	0.798888
																	65.1	1.30809	1.65006	2.25118											65.1	0.793551
																	65.2	1.30144	1.64607	2.24921											65.2	0.788223
																	65.3	1.29479	1.64209	2.24724											65.3	0.782902
																	65.4	1.28815	1.63812	2.24527											65.4	0.77759
																	65.5	1.28152	1.63415	2.2433											65.5	0.772286
																	65.6	1.27491	1.63019	2.24134											65.6	0.766989
																	65.7	1.2683	1.62624	2.23938											65.7	0.761701
																	65.8	1.2617	1.62229	2.23742											65.8	0.756421
																	65.9	1.25511	1.61835	2.23547											65.9	0.751149
																	66	1.24854	1.61441	2.23352											66	0.745884
																	66.1	1.24197	1.61048	2.23157											66.1	0.740628
																	66.2	1.23541	1.60655	2.22962											66.2	0.735379
																	66.3	1.22886	1.60263	2.22768											66.3	0.730139
																	66.4	1.22233	1.59872	2.22574											66.4	0.724906
																	66.5	1.2158	1.59481	2.2238											66.5	0.719681
																	66.6	1.20928	1.59091	2.22187											66.6	0.714464
																	66.7	1.20277	1.58701	2.21993											66.7	0.709255
																	66.8	1.19627	1.58312	2.21801											66.8	0.704053
																	66.9	1.18978	1.57924	2.21608											66.9	0.698859
																	67	1.1833	1.57536	2.21416											67	0.693673
																	67.1	1.17683	1.57149	2.21224											67.1	0.688495
																	67.2	1.17037	1.56762	2.21032											67.2	0.683324
																	67.3	1.16391	1.56375	2.2084											67.3	0.678161
																	67.4	1.15747	1.5599	2.20649											67.4	0.673005
																	67.5	1.15104	1.55605	2.20458											67.5	0.667857
																	67.6	1.14462	1.5522	2.20267											67.6	0.662717
																	67.7	1.1382	1.54836	2.20077											67.7	0.657584
																	67.8	1.1318	1.54453	2.19887											67.8	0.652459
																	67.9	1.1254	1.5407	2.19697											67.9	0.647342
																	68	1.11902	1.53687	2.19507											68	0.642231
																	68.1	1.11264	1.53306	2.19318											68.1	0.637129
																	68.2	1.10627	1.52924	2.19129											68.2	0.632033
																	68.3	1.09991	1.52544	2.1894											68.3	0.626946
																	68.4	1.09357	1.52164	2.18752											68.4	0.621865
																	68.5	1.08723	1.51784	2.18563											68.5	0.616792
																	68.6	1.0809	1.51405	2.18375											68.6	0.611727
																	68.7	1.07457	1.51026	2.18188											68.7	0.606668
																	68.8	1.06826	1.50649	2.18											68.8	0.601617
																	68.9	1.06196	1.50271	2.17813											68.9	0.596574
																	69	1.05567	1.49894	2.17626											69	0.591537
																	69.1	1.04938	1.49518	2.17439											69.1	0.586508
																	69.2	1.0431	1.49142	2.17253											69.2	0.581486
																	69.3	1.03684	1.48767	2.17067											69.3	0.576472
																	69.4	1.03058	1.48392	2.16881											69.4	0.571464
																	69.5	1.02433	1.48018	2.16695											69.5	0.566464
																	69.6	1.01809	1.47644	2.1651											69.6	0.561471
																	69.7	1.01186	1.47271	2.16325											69.7	0.556485
																	69.8	1.00564	1.46898	2.1614											69.8	0.551506
																	69.9	0.999424	1.46526	2.15955											69.9	0.546534
																	70	0.993219	1.46155	2.15771											70	0.54157
																	70.1	0.987023	1.45784	2.15587											70.1	0.536612
																	70.2	0.980836	1.45413	2.15403											70.2	0.531662
																	70.3	0.974658	1.45043	2.15219											70.3	0.526718
																	70.4	0.968488	1.44674	2.15036											70.4	0.521782
																	70.5	0.962328	1.44305	2.14853											70.5	0.516852
																	70.6	0.956175	1.43936	2.1467											70.6	0.511929
																	70.7	0.950032	1.43568	2.14488											70.7	0.507014
																	70.8	0.943897	1.43201	2.14305											70.8	0.502105
																	70.9	0.937771	1.42834	2.14123											70.9	0.497203
																	71	0.931653	1.42467	2.13941											71	0.492308
																	71.1	0.925544	1.42101	2.1376											71.1	0.48742
																	71.2	0.919443	1.41736	2.13578											71.2	0.482539
																	71.3	0.913351	1.41371	2.13397											71.3	0.477665
																	71.4	0.907268	1.41007	2.13217											71.4	0.472797
																	71.5	0.901192	1.40643	2.13036											71.5	0.467936
																	71.6	0.895126	1.40279	2.12856											71.6	0.463082
																	71.7	0.889068	1.39917	2.12675											71.7	0.458235
																	71.8	0.883018	1.39554	2.12496											71.8	0.453395
																	71.9	0.876976	1.39192	2.12316											71.9	0.448561
																	72	0.870943	1.38831	2.12137											72	0.443734
																	72.1	0.864918	1.3847	2.11957											72.1	0.438913
																	72.2	0.858902	1.3811	2.11779											72.2	0.4341
																	72.3	0.852894	1.3775	2.116											72.3	0.429293
																	72.4	0.846894	1.3739	2.11422											72.4	0.424492
																	72.5	0.840902	1.37031	2.11243											72.5	0.419698
																	72.6	0.834919	1.36673	2.11065											72.6	0.414911
																	72.7	0.828943	1.36315	2.10888											72.7	0.41013
																	72.8	0.822976	1.35957	2.1071											72.8	0.405356
																	72.9	0.817017	1.356	2.10533											72.9	0.400588
																	73	0.811067	1.35244	2.10356											73	0.395827
																	73.1	0.805124	1.34888	2.10179											73.1	0.391073
																	73.2	0.799189	1.34532	2.10003											73.2	0.386325
																	73.3	0.793263	1.34177	2.09827											73.3	0.381583
																	73.4	0.787344	1.33823	2.0965											73.4	0.376848
																	73.5	0.781434	1.33469	2.09475											73.5	0.372119
																	73.6	0.775531	1.33115	2.09299											73.6	0.367397
																	73.7	0.769637	1.32762	2.09124											73.7	0.362681
																	73.8	0.76375	1.32409	2.08949											73.8	0.357971
																	73.9	0.757872	1.32057	2.08774											73.9	0.353268
																	74	0.752001	1.31705	2.08599											74	0.348571
																	74.1	0.746138	1.31354	2.08425											74.1	0.34388
																	74.2	0.740284	1.31003	2.0825											74.2	0.339196
																	74.3	0.734437	1.30653	2.08077											74.3	0.334518
																	74.4	0.728597	1.30303	2.07903											74.4	0.329847
																	74.5	0.722766	1.29954	2.07729											74.5	0.325181
																	74.6	0.716943	1.29605	2.07556											74.6	0.320522
																	74.7	0.711127	1.29256	2.07383											74.7	0.315869
																	74.8	0.705319	1.28908	2.0721											74.8	0.311222
																	74.9	0.699518	1.28561	2.07037											74.9	0.306582
																	75	0.693726	1.28214	2.06865											75	0.301948

[truncated: 3 more sheets: Supplementary Figure 4, Supplementary Figure 6, Supplementary Figure 7]
